# Supplementary material for: Dynamics of SARS-CoV-2 Variants of Concern in Vaccination Model City in the State of Sao Paulo, Brazil
Source: Viruses. 2022 Sep 29;14(10):2148. doi: 10.3390/v14102148 (PMC9609010; doi:10.3390/v14102148)
Supplement: Supplementary file 1 [file viruses-14-02148-s001.zip]

Archive with 1 entries (1 files):
- viruses-1866588-supplementary.csv
