# Supplementary material for: Dynamics of SARS-CoV-2 Variants of Concern in Vaccination Model City in the State of Sao Paulo, Brazil
Source: Viruses. 2022 Sep 29;14(10):2148. doi: 10.3390/v14102148 (PMC9609010; doi:10.3390/v14102148)
Supplement: Supplementary file 1 [file viruses-14-02148-s001.zip › viruses-1866588-supplementary.csv]

strain	collection_date	virus	region	country	division	location	pangolin_lineage	ISL
hCoV-19|Brazil|Serrana|100442|2021-07-20	2021-07-20	betacoronavirus	South America	Brazil	São Paulo	Serrana	P.1	EPI_ISL_14205303
hCoV-19|Brazil|Serrana|100443|2021-07-20	2021-07-20	betacoronavirus	South America	Brazil	São Paulo	Serrana	P.1	EPI_ISL_14205302
hCoV-19|Brazil|Serrana|100444|2021-07-20	2021-07-20	betacoronavirus	South America	Brazil	São Paulo	Serrana	P.1	EPI_ISL_14205301
hCoV-19|Brazil|Serrana|100445|2021-07-20	2021-07-20	betacoronavirus	South America	Brazil	São Paulo	Serrana	P.1	EPI_ISL_14205300
hCoV-19|Brazil|Serrana|100447|2021-07-20	2021-07-20	betacoronavirus	South America	Brazil	São Paulo	Serrana	P.1	EPI_ISL_14205299
hCoV-19|Brazil|Serrana|100448|2021-07-20	2021-07-20	betacoronavirus	South America	Brazil	São Paulo	Serrana	P.1	EPI_ISL_14205298
hCoV-19|Brazil|Serrana|100449|2021-07-20	2021-07-20	betacoronavirus	South America	Brazil	São Paulo	Serrana	P.1	EPI_ISL_14205085
hCoV-19|Brazil|Serrana|100451|2021-07-20	2021-07-20	betacoronavirus	South America	Brazil	São Paulo	Serrana	P.1	EPI_ISL_14205297
hCoV-19|Brazil|Serrana|100465|2021-07-20	2021-07-20	betacoronavirus	South America	Brazil	São Paulo	Serrana	P.1	EPI_ISL_14205296
hCoV-19|Brazil|Serrana|100466|2021-07-20	2021-07-20	betacoronavirus	South America	Brazil	São Paulo	Serrana	P.1	EPI_ISL_14205295
hCoV-19|Brazil|Serrana|100472|2021-07-20	2021-07-20	betacoronavirus	South America	Brazil	São Paulo	Serrana	P.1.7	EPI_ISL_14205294
hCoV-19|Brazil|Serrana|100474|2021-07-20	2021-07-20	betacoronavirus	South America	Brazil	São Paulo	Serrana	P.1	EPI_ISL_14205057
hCoV-19|Brazil|Serrana|101182|2021-07-21	2021-07-21	betacoronavirus	South America	Brazil	São Paulo	Serrana	P.1.14	EPI_ISL_14205304
hCoV-19|Brazil|Serrana|101196|2021-07-21	2021-07-21	betacoronavirus	South America	Brazil	São Paulo	Serrana	P.1	EPI_ISL_14205324
hCoV-19|Brazil|Serrana|101197|2021-07-21	2021-07-21	betacoronavirus	South America	Brazil	São Paulo	Serrana	P.1	EPI_ISL_14205390
hCoV-19|Brazil|Serrana|101198|2021-07-21	2021-07-21	betacoronavirus	South America	Brazil	São Paulo	Serrana	P.1	EPI_ISL_14205388
hCoV-19|Brazil|Serrana|101205|2021-07-21	2021-07-21	betacoronavirus	South America	Brazil	São Paulo	Serrana	P.1.14	EPI_ISL_14205293
hCoV-19|Brazil|Serrana|101899|2021-07-23	2021-07-23	betacoronavirus	South America	Brazil	São Paulo	Serrana	P.1.7	EPI_ISL_14205292
hCoV-19|Brazil|Serrana|101900|2021-07-23	2021-07-23	betacoronavirus	South America	Brazil	São Paulo	Serrana	P.1.7	EPI_ISL_14205291
hCoV-19|Brazil|Serrana|101905|2021-07-23	2021-07-23	betacoronavirus	South America	Brazil	São Paulo	Serrana	P.1	EPI_ISL_14205290
hCoV-19|Brazil|Serrana|101912|2021-07-23	2021-07-23	betacoronavirus	South America	Brazil	São Paulo	Serrana	P.1	EPI_ISL_14205323
hCoV-19|Brazil|Serrana|101914|2021-07-23	2021-07-23	betacoronavirus	South America	Brazil	São Paulo	Serrana	P.1.7	EPI_ISL_14205289
hCoV-19|Brazil|Serrana|101919|2021-07-23	2021-07-23	betacoronavirus	South America	Brazil	São Paulo	Serrana	P.1	EPI_ISL_14205288
hCoV-19|Brazil|Serrana|101932|2021-07-23	2021-07-23	betacoronavirus	South America	Brazil	São Paulo	Serrana	P.1.7	EPI_ISL_14205287
hCoV-19|Brazil|Serrana|101936|2021-07-23	2021-07-23	betacoronavirus	South America	Brazil	São Paulo	Serrana	P.1.7	EPI_ISL_14205286
hCoV-19|Brazil|Serrana|102207|2021-07-26	2021-07-26	betacoronavirus	South America	Brazil	São Paulo	Serrana	P.1	EPI_ISL_14205322
hCoV-19|Brazil|Serrana|102215|2021-07-26	2021-07-26	betacoronavirus	South America	Brazil	São Paulo	Serrana	P.1.7	EPI_ISL_14205435
hCoV-19|Brazil|Serrana|102217|2021-07-26	2021-07-26	betacoronavirus	South America	Brazil	São Paulo	Serrana	P.1.7	EPI_ISL_14205285
hCoV-19|Brazil|Serrana|102218|2021-07-23	2021-07-23	betacoronavirus	South America	Brazil	São Paulo	Serrana	P.1	EPI_ISL_14205321
hCoV-19|Brazil|Serrana|102220|2021-07-23	2021-07-23	betacoronavirus	South America	Brazil	São Paulo	Serrana	P.1.14	EPI_ISL_14205284
hCoV-19|Brazil|Serrana|102224|2021-07-23	2021-07-23	betacoronavirus	South America	Brazil	São Paulo	Serrana	P.1.14	EPI_ISL_14205283
hCoV-19|Brazil|Serrana|102226|2021-07-26	2021-07-26	betacoronavirus	South America	Brazil	São Paulo	Serrana	P.1	EPI_ISL_14205282
hCoV-19|Brazil|Serrana|102232|2021-07-23	2021-07-23	betacoronavirus	South America	Brazil	São Paulo	Serrana	P.1	EPI_ISL_14205281
hCoV-19|Brazil|Serrana|102240|2021-07-26	2021-07-26	betacoronavirus	South America	Brazil	São Paulo	Serrana	P.1.7	EPI_ISL_14205280
hCoV-19|Brazil|Serrana|102245|2021-07-26	2021-07-26	betacoronavirus	South America	Brazil	São Paulo	Serrana	P.1	EPI_ISL_14205279
hCoV-19|Brazil|Serrana|102249|2021-07-26	2021-07-26	betacoronavirus	South America	Brazil	São Paulo	Serrana	P.1	EPI_ISL_14205320
hCoV-19|Brazil|Serrana|102251|2021-07-26	2021-07-26	betacoronavirus	South America	Brazil	São Paulo	Serrana	P.1	EPI_ISL_14205278
hCoV-19|Brazil|Serrana|102252|2021-07-26	2021-07-26	betacoronavirus	South America	Brazil	São Paulo	Serrana	P.1.7	EPI_ISL_14205277
hCoV-19|Brazil|Serrana|102255|2021-07-26	2021-07-26	betacoronavirus	South America	Brazil	São Paulo	Serrana	P.1	EPI_ISL_14205276
hCoV-19|Brazil|Serrana|103204|2021-07-26	2021-07-26	betacoronavirus	South America	Brazil	São Paulo	Serrana	P.4	EPI_ISL_14204712
hCoV-19|Brazil|Serrana|103209|2021-07-26	2021-07-26	betacoronavirus	South America	Brazil	São Paulo	Serrana	P.1.7	EPI_ISL_14205275
hCoV-19|Brazil|Serrana|103213|2021-07-26	2021-07-26	betacoronavirus	South America	Brazil	São Paulo	Serrana	P.1	EPI_ISL_14205274
hCoV-19|Brazil|Serrana|103217|2021-07-26	2021-07-26	betacoronavirus	South America	Brazil	São Paulo	Serrana	P.1	EPI_ISL_14205273
hCoV-19|Brazil|Serrana|103224|2021-07-26	2021-07-26	betacoronavirus	South America	Brazil	São Paulo	Serrana	P.1.7	EPI_ISL_14205272
hCoV-19|Brazil|Serrana|103231|2021-07-26	2021-07-26	betacoronavirus	South America	Brazil	São Paulo	Serrana	P.1	EPI_ISL_14205403
hCoV-19|Brazil|Serrana|103234|2021-07-26	2021-07-26	betacoronavirus	South America	Brazil	São Paulo	Serrana	P.1	EPI_ISL_14205271
hCoV-19|Brazil|Serrana|103238|2021-07-26	2021-07-26	betacoronavirus	South America	Brazil	São Paulo	Serrana	P.1.7	EPI_ISL_14205270
hCoV-19|Brazil|Serrana|103243|2021-07-26	2021-07-26	betacoronavirus	South America	Brazil	São Paulo	Serrana	P.1.7	EPI_ISL_14205337
hCoV-19|Brazil|Serrana|103246|2021-07-26	2021-07-26	betacoronavirus	South America	Brazil	São Paulo	Serrana	P.1.12	EPI_ISL_14205469
hCoV-19|Brazil|Serrana|103247|2021-07-26	2021-07-26	betacoronavirus	South America	Brazil	São Paulo	Serrana	P.1.7	EPI_ISL_14205269
hCoV-19|Brazil|Serrana|103252|2021-07-27	2021-07-27	betacoronavirus	South America	Brazil	São Paulo	Serrana	P.1.7	EPI_ISL_14205268
hCoV-19|Brazil|Serrana|104010|2021-07-27	2021-07-27	betacoronavirus	South America	Brazil	São Paulo	Serrana	P.1	EPI_ISL_14205267
hCoV-19|Brazil|Serrana|104013|2021-07-28	2021-07-28	betacoronavirus	South America	Brazil	São Paulo	Serrana	P.1.7	EPI_ISL_14205266
hCoV-19|Brazil|Serrana|104020|2021-07-27	2021-07-27	betacoronavirus	South America	Brazil	São Paulo	Serrana	P.1.12	EPI_ISL_14205450
hCoV-19|Brazil|Serrana|104021|2021-07-27	2021-07-27	betacoronavirus	South America	Brazil	São Paulo	Serrana	P.1	EPI_ISL_14205265
hCoV-19|Brazil|Serrana|104022|2021-07-27	2021-07-27	betacoronavirus	South America	Brazil	São Paulo	Serrana	P.1	EPI_ISL_14205264
hCoV-19|Brazil|Serrana|104024|2021-07-27	2021-07-27	betacoronavirus	South America	Brazil	São Paulo	Serrana	P.1.7	EPI_ISL_14205365
hCoV-19|Brazil|Serrana|104025|2021-07-27	2021-07-27	betacoronavirus	South America	Brazil	São Paulo	Serrana	P.1	EPI_ISL_14205263
hCoV-19|Brazil|Serrana|104033|2021-07-28	2021-07-28	betacoronavirus	South America	Brazil	São Paulo	Serrana	P.1	EPI_ISL_14205030
hCoV-19|Brazil|Serrana|104040|2021-07-27	2021-07-27	betacoronavirus	South America	Brazil	São Paulo	Serrana	P.1.7	EPI_ISL_14205262
hCoV-19|Brazil|Serrana|104041|2021-07-27	2021-07-27	betacoronavirus	South America	Brazil	São Paulo	Serrana	P.1.7	EPI_ISL_14205463
hCoV-19|Brazil|Serrana|104724|2021-07-28	2021-07-28	betacoronavirus	South America	Brazil	São Paulo	Serrana	P.1.7	EPI_ISL_14205261
hCoV-19|Brazil|Serrana|104735|2021-07-28	2021-07-28	betacoronavirus	South America	Brazil	São Paulo	Serrana	P.1	EPI_ISL_14205383
hCoV-19|Brazil|Serrana|104740|2021-07-28	2021-07-28	betacoronavirus	South America	Brazil	São Paulo	Serrana	P.1	EPI_ISL_14205260
hCoV-19|Brazil|Serrana|104745|2021-07-28	2021-07-28	betacoronavirus	South America	Brazil	São Paulo	Serrana	P.1	EPI_ISL_14205259
hCoV-19|Brazil|Serrana|104748|2021-07-28	2021-07-28	betacoronavirus	South America	Brazil	São Paulo	Serrana	P.1	EPI_ISL_14205397
hCoV-19|Brazil|Serrana|104750|2021-07-28	2021-07-28	betacoronavirus	South America	Brazil	São Paulo	Serrana	P.1	EPI_ISL_14205319
hCoV-19|Brazil|Serrana|104755|2021-07-28	2021-07-28	betacoronavirus	South America	Brazil	São Paulo	Serrana	P.1	EPI_ISL_14205258
hCoV-19|Brazil|Serrana|104765|2021-07-28	2021-07-28	betacoronavirus	South America	Brazil	São Paulo	Serrana	P.4	EPI_ISL_14204711
hCoV-19|Brazil|Serrana|105438|2021-07-29	2021-07-29	betacoronavirus	South America	Brazil	São Paulo	Serrana	P.1	EPI_ISL_14205449
hCoV-19|Brazil|Serrana|105441|2021-07-29	2021-07-29	betacoronavirus	South America	Brazil	São Paulo	Serrana	P.1	EPI_ISL_14205318
hCoV-19|Brazil|Serrana|105443|2021-07-29	2021-07-29	betacoronavirus	South America	Brazil	São Paulo	Serrana	P.1	EPI_ISL_14205257
hCoV-19|Brazil|Serrana|105452|2021-07-29	2021-07-29	betacoronavirus	South America	Brazil	São Paulo	Serrana	P.1.7	EPI_ISL_14205256
hCoV-19|Brazil|Serrana|105672|2021-07-31	2021-07-31	betacoronavirus	South America	Brazil	São Paulo	Serrana	P.1	EPI_ISL_14205428
hCoV-19|Brazil|Serrana|105682|2021-07-31	2021-07-31	betacoronavirus	South America	Brazil	São Paulo	Serrana	P.1.7	EPI_ISL_14205255
hCoV-19|Brazil|Serrana|105685|2021-07-31	2021-07-31	betacoronavirus	South America	Brazil	São Paulo	Serrana	P.1	EPI_ISL_14205254
hCoV-19|Brazil|Serrana|105690|2021-07-31	2021-07-31	betacoronavirus	South America	Brazil	São Paulo	Serrana	P.1	EPI_ISL_14205253
hCoV-19|Brazil|Serrana|105692|2021-07-31	2021-07-31	betacoronavirus	South America	Brazil	São Paulo	Serrana	P.1.15	EPI_ISL_14205340
hCoV-19|Brazil|Serrana|105694|2021-07-31	2021-07-31	betacoronavirus	South America	Brazil	São Paulo	Serrana	P.1	EPI_ISL_14205252
hCoV-19|Brazil|Serrana|105802|2021-08-01	2021-08-01	betacoronavirus	South America	Brazil	São Paulo	Serrana	P.1.7	EPI_ISL_14205364
hCoV-19|Brazil|Serrana|105805|2021-08-01	2021-08-01	betacoronavirus	South America	Brazil	São Paulo	Serrana	P.1	EPI_ISL_14205251
hCoV-19|Brazil|Serrana|105808|2021-08-01	2021-08-01	betacoronavirus	South America	Brazil	São Paulo	Serrana	P.1	EPI_ISL_14205250
hCoV-19|Brazil|Serrana|105809|2021-08-01	2021-08-01	betacoronavirus	South America	Brazil	São Paulo	Serrana	P.1	EPI_ISL_14205249
hCoV-19|Brazil|Serrana|105815|2021-08-01	2021-08-01	betacoronavirus	South America	Brazil	São Paulo	Serrana	P.1	EPI_ISL_14205248
hCoV-19|Brazil|Serrana|105816|2021-08-01	2021-08-01	betacoronavirus	South America	Brazil	São Paulo	Serrana	P.1.7	EPI_ISL_14205363
hCoV-19|Brazil|Serrana|105819|2021-08-01	2021-08-01	betacoronavirus	South America	Brazil	São Paulo	Serrana	P.1	EPI_ISL_14205247
hCoV-19|Brazil|Serrana|105822|2021-08-01	2021-08-01	betacoronavirus	South America	Brazil	São Paulo	Serrana	P.1	EPI_ISL_14205246
hCoV-19|Brazil|Serrana|105826|2021-08-02	2021-08-02	betacoronavirus	South America	Brazil	São Paulo	Serrana	P.1	EPI_ISL_14205245
hCoV-19|Brazil|Serrana|106755|2021-08-02	2021-08-02	betacoronavirus	South America	Brazil	São Paulo	Serrana	P.1	EPI_ISL_14205244
hCoV-19|Brazil|Serrana|106801|2021-08-03	2021-08-03	betacoronavirus	South America	Brazil	São Paulo	Serrana	P.1.7	EPI_ISL_14205243
hCoV-19|Brazil|Serrana|106811|2021-08-03	2021-08-03	betacoronavirus	South America	Brazil	São Paulo	Serrana	P.1	EPI_ISL_14205434
hCoV-19|Brazil|Serrana|106818|2021-08-03	2021-08-03	betacoronavirus	South America	Brazil	São Paulo	Serrana	P.1	EPI_ISL_14205242
hCoV-19|Brazil|Serrana|106819|2021-08-03	2021-08-03	betacoronavirus	South America	Brazil	São Paulo	Serrana	P.1	EPI_ISL_14205241
hCoV-19|Brazil|Serrana|106820|2021-08-03	2021-08-03	betacoronavirus	South America	Brazil	São Paulo	Serrana	P.1	EPI_ISL_14205335
hCoV-19|Brazil|Serrana|106823|2021-08-03	2021-08-03	betacoronavirus	South America	Brazil	São Paulo	Serrana	P.1	EPI_ISL_14205240
hCoV-19|Brazil|Serrana|106824|2021-08-03	2021-08-03	betacoronavirus	South America	Brazil	São Paulo	Serrana	P.1	EPI_ISL_14205352
hCoV-19|Brazil|Serrana|106825|2021-08-03	2021-08-03	betacoronavirus	South America	Brazil	São Paulo	Serrana	P.1	EPI_ISL_14205239
hCoV-19|Brazil|Serrana|106832|2021-08-03	2021-08-03	betacoronavirus	South America	Brazil	São Paulo	Serrana	P.1	EPI_ISL_14205238
hCoV-19|Brazil|Serrana|107454|2021-08-03	2021-08-03	betacoronavirus	South America	Brazil	São Paulo	Serrana	P.1	EPI_ISL_14205237
hCoV-19|Brazil|Serrana|107457|2021-08-03	2021-08-03	betacoronavirus	South America	Brazil	São Paulo	Serrana	P.1	EPI_ISL_14205317
hCoV-19|Brazil|Serrana|107459|2021-08-03	2021-08-03	betacoronavirus	South America	Brazil	São Paulo	Serrana	P.1.12	EPI_ISL_14205326
hCoV-19|Brazil|Serrana|107464|2021-08-03	2021-08-03	betacoronavirus	South America	Brazil	São Paulo	Serrana	P.1	EPI_ISL_14205406
hCoV-19|Brazil|Serrana|107465|2021-08-03	2021-08-03	betacoronavirus	South America	Brazil	São Paulo	Serrana	P.1	EPI_ISL_14205236
hCoV-19|Brazil|Serrana|107466|2021-08-03	2021-08-03	betacoronavirus	South America	Brazil	São Paulo	Serrana	P.1	EPI_ISL_14205235
hCoV-19|Brazil|Serrana|107468|2021-08-03	2021-08-03	betacoronavirus	South America	Brazil	São Paulo	Serrana	P.1.7	EPI_ISL_14205410
hCoV-19|Brazil|Serrana|107473|2021-08-03	2021-08-03	betacoronavirus	South America	Brazil	São Paulo	Serrana	P.1	EPI_ISL_14205234
hCoV-19|Brazil|Serrana|107475|2021-08-03	2021-08-03	betacoronavirus	South America	Brazil	São Paulo	Serrana	P.1	EPI_ISL_14205316
hCoV-19|Brazil|Serrana|107485|2021-08-03	2021-08-03	betacoronavirus	South America	Brazil	São Paulo	Serrana	P.1	EPI_ISL_14205233
hCoV-19|Brazil|Serrana|107488|2021-08-04	2021-08-04	betacoronavirus	South America	Brazil	São Paulo	Serrana	P.1	EPI_ISL_14205232
hCoV-19|Brazil|Serrana|108066|2021-08-05	2021-08-05	betacoronavirus	South America	Brazil	São Paulo	Serrana	AY.99.2	EPI_ISL_14205028
hCoV-19|Brazil|Serrana|108067|2021-08-05	2021-08-05	betacoronavirus	South America	Brazil	São Paulo	Serrana	P.1	EPI_ISL_14205231
hCoV-19|Brazil|Serrana|108068|2021-08-05	2021-08-05	betacoronavirus	South America	Brazil	São Paulo	Serrana	P.1.7	EPI_ISL_14205230
hCoV-19|Brazil|Serrana|108071|2021-08-05	2021-08-05	betacoronavirus	South America	Brazil	São Paulo	Serrana	P.1.7	EPI_ISL_14205229
hCoV-19|Brazil|Serrana|108073|2021-08-04	2021-08-04	betacoronavirus	South America	Brazil	São Paulo	Serrana	P.4	EPI_ISL_14204710
hCoV-19|Brazil|Serrana|108079|2021-08-05	2021-08-05	betacoronavirus	South America	Brazil	São Paulo	Serrana	P.1	EPI_ISL_14205228
hCoV-19|Brazil|Serrana|108080|2021-08-05	2021-08-05	betacoronavirus	South America	Brazil	São Paulo	Serrana	P.1	EPI_ISL_14205227
hCoV-19|Brazil|Serrana|108085|2021-08-05	2021-08-05	betacoronavirus	South America	Brazil	São Paulo	Serrana	P.1.7	EPI_ISL_14205226
hCoV-19|Brazil|Serrana|108089|2021-08-05	2021-08-05	betacoronavirus	South America	Brazil	São Paulo	Serrana	P.1.7	EPI_ISL_14205362
hCoV-19|Brazil|Serrana|108090|2021-08-05	2021-08-05	betacoronavirus	South America	Brazil	São Paulo	Serrana	P.1.7	EPI_ISL_14205225
hCoV-19|Brazil|Serrana|108092|2021-08-05	2021-08-05	betacoronavirus	South America	Brazil	São Paulo	Serrana	P.1.7	EPI_ISL_14205224
hCoV-19|Brazil|Serrana|108094|2021-08-05	2021-08-05	betacoronavirus	South America	Brazil	São Paulo	Serrana	P.1	EPI_ISL_14205315
hCoV-19|Brazil|Serrana|108096|2021-08-05	2021-08-05	betacoronavirus	South America	Brazil	São Paulo	Serrana	P.1	EPI_ISL_14205223
hCoV-19|Brazil|Serrana|108097|2021-08-05	2021-08-05	betacoronavirus	South America	Brazil	São Paulo	Serrana	P.1	EPI_ISL_14205222
hCoV-19|Brazil|Serrana|108743|2021-08-05	2021-08-05	betacoronavirus	South America	Brazil	São Paulo	Serrana	P.1.7	EPI_ISL_14205221
hCoV-19|Brazil|Serrana|108747|2021-08-05	2021-08-05	betacoronavirus	South America	Brazil	São Paulo	Serrana	P.1	EPI_ISL_14205220
hCoV-19|Brazil|Serrana|108755|2021-08-05	2021-08-05	betacoronavirus	South America	Brazil	São Paulo	Serrana	P.1	EPI_ISL_14205219
hCoV-19|Brazil|Serrana|108760|2021-08-05	2021-08-05	betacoronavirus	South America	Brazil	São Paulo	Serrana	P.1	EPI_ISL_14205218
hCoV-19|Brazil|Serrana|108766|2021-08-05	2021-08-05	betacoronavirus	South America	Brazil	São Paulo	Serrana	P.1	EPI_ISL_14205217
hCoV-19|Brazil|Serrana|108782|2021-08-05	2021-08-05	betacoronavirus	South America	Brazil	São Paulo	Serrana	P.1	EPI_ISL_14205216
hCoV-19|Brazil|Serrana|108783|2021-08-05	2021-08-05	betacoronavirus	South America	Brazil	São Paulo	Serrana	P.1	EPI_ISL_14205215
hCoV-19|Brazil|Serrana|108784|2021-08-06	2021-08-06	betacoronavirus	South America	Brazil	São Paulo	Serrana	P.1	EPI_ISL_14205214
hCoV-19|Brazil|Serrana|108794|2021-08-06	2021-08-06	betacoronavirus	South America	Brazil	São Paulo	Serrana	P.1.7	EPI_ISL_14205213
hCoV-19|Brazil|Serrana|108998|2021-08-06	2021-08-06	betacoronavirus	South America	Brazil	São Paulo	Serrana	P.1.7	EPI_ISL_14205212
hCoV-19|Brazil|Serrana|109|2022-01-03	2022-01-03	betacoronavirus	South America	Brazil	São Paulo	Serrana	AY.99.2	EPI_ISL_9305199
hCoV-19|Brazil|Serrana|109001|2021-08-09	2021-08-09	betacoronavirus	South America	Brazil	São Paulo	Serrana	P.1.7	EPI_ISL_14205211
hCoV-19|Brazil|Serrana|109002|2021-08-06	2021-08-06	betacoronavirus	South America	Brazil	São Paulo	Serrana	P.1	EPI_ISL_14205314
hCoV-19|Brazil|Serrana|109004|2021-08-09	2021-08-09	betacoronavirus	South America	Brazil	São Paulo	Serrana	P.1.7	EPI_ISL_14205210
hCoV-19|Brazil|Serrana|109005|2021-08-09	2021-08-09	betacoronavirus	South America	Brazil	São Paulo	Serrana	P.1	EPI_ISL_14205405
hCoV-19|Brazil|Serrana|109018|2021-08-09	2021-08-09	betacoronavirus	South America	Brazil	São Paulo	Serrana	P.1	EPI_ISL_14205209
hCoV-19|Brazil|Serrana|109021|2021-08-09	2021-08-09	betacoronavirus	South America	Brazil	São Paulo	Serrana	P.1	EPI_ISL_14205208
hCoV-19|Brazil|Serrana|109024|2021-08-09	2021-08-09	betacoronavirus	South America	Brazil	São Paulo	Serrana	P.1.7	EPI_ISL_14205207
hCoV-19|Brazil|Serrana|109025|2021-08-09	2021-08-09	betacoronavirus	South America	Brazil	São Paulo	Serrana	P.1.7	EPI_ISL_14205206
hCoV-19|Brazil|Serrana|109027|2021-08-09	2021-08-09	betacoronavirus	South America	Brazil	São Paulo	Serrana	P.1.7	EPI_ISL_14205205
hCoV-19|Brazil|Serrana|109028|2021-08-09	2021-08-09	betacoronavirus	South America	Brazil	São Paulo	Serrana	P.1	EPI_ISL_14205204
hCoV-19|Brazil|Serrana|109032|2021-08-09	2021-08-09	betacoronavirus	South America	Brazil	São Paulo	Serrana	P.1.14	EPI_ISL_14205089
hCoV-19|Brazil|Serrana|109034|2021-08-09	2021-08-09	betacoronavirus	South America	Brazil	São Paulo	Serrana	P.1	EPI_ISL_14205203
hCoV-19|Brazil|Serrana|109040|2021-08-09	2021-08-09	betacoronavirus	South America	Brazil	São Paulo	Serrana	P.1	EPI_ISL_14205202
hCoV-19|Brazil|Serrana|109042|2021-08-09	2021-08-09	betacoronavirus	South America	Brazil	São Paulo	Serrana	AY.99.2	EPI_ISL_14205027
hCoV-19|Brazil|Serrana|109043|2021-08-09	2021-08-09	betacoronavirus	South America	Brazil	São Paulo	Serrana	P.1.7	EPI_ISL_14205201
hCoV-19|Brazil|Serrana|109045|2021-08-09	2021-08-09	betacoronavirus	South America	Brazil	São Paulo	Serrana	P.1.7	EPI_ISL_14205391
hCoV-19|Brazil|Serrana|109848|2021-08-09	2021-08-09	betacoronavirus	South America	Brazil	São Paulo	Serrana	P.1	EPI_ISL_14205200
hCoV-19|Brazil|Serrana|109849|2021-08-09	2021-08-09	betacoronavirus	South America	Brazil	São Paulo	Serrana	P.1	EPI_ISL_14205199
hCoV-19|Brazil|Serrana|109853|2021-08-09	2021-08-09	betacoronavirus	South America	Brazil	São Paulo	Serrana	P.1.7	EPI_ISL_14205361
hCoV-19|Brazil|Serrana|109859|2021-08-09	2021-08-09	betacoronavirus	South America	Brazil	São Paulo	Serrana	P.1	EPI_ISL_14205198
hCoV-19|Brazil|Serrana|109876|2021-08-09	2021-08-09	betacoronavirus	South America	Brazil	São Paulo	Serrana	P.1	EPI_ISL_14205336
hCoV-19|Brazil|Serrana|109879|2021-08-09	2021-08-09	betacoronavirus	South America	Brazil	São Paulo	Serrana	P.1	EPI_ISL_14205197
hCoV-19|Brazil|Serrana|109885|2021-08-09	2021-08-09	betacoronavirus	South America	Brazil	São Paulo	Serrana	P.1	EPI_ISL_14205196
hCoV-19|Brazil|Serrana|109899|2021-08-10	2021-08-10	betacoronavirus	South America	Brazil	São Paulo	Serrana	P.1.7	EPI_ISL_14205360
hCoV-19|Brazil|Serrana|109902|2021-08-10	2021-08-10	betacoronavirus	South America	Brazil	São Paulo	Serrana	P.1	EPI_ISL_14205195
hCoV-19|Brazil|Serrana|110603|2021-08-11	2021-08-11	betacoronavirus	South America	Brazil	São Paulo	Serrana	P.1.12	EPI_ISL_14205427
hCoV-19|Brazil|Serrana|110609|2021-08-11	2021-08-11	betacoronavirus	South America	Brazil	São Paulo	Serrana	P.1	EPI_ISL_14205194
hCoV-19|Brazil|Serrana|110610|2021-08-11	2021-08-11	betacoronavirus	South America	Brazil	São Paulo	Serrana	P.1	EPI_ISL_14205193
hCoV-19|Brazil|Serrana|110617|2021-08-11	2021-08-11	betacoronavirus	South America	Brazil	São Paulo	Serrana	P.1	EPI_ISL_14205426
hCoV-19|Brazil|Serrana|110621|2021-08-11	2021-08-11	betacoronavirus	South America	Brazil	São Paulo	Serrana	P.1.7	EPI_ISL_14205192
hCoV-19|Brazil|Serrana|110631|2021-08-11	2021-08-11	betacoronavirus	South America	Brazil	São Paulo	Serrana	P.1	EPI_ISL_14205328
hCoV-19|Brazil|Serrana|110649|2021-08-11	2021-08-11	betacoronavirus	South America	Brazil	São Paulo	Serrana	P.1	EPI_ISL_14205191
hCoV-19|Brazil|Serrana|110651|2021-08-11	2021-08-11	betacoronavirus	South America	Brazil	São Paulo	Serrana	P.1.7	EPI_ISL_14205190
hCoV-19|Brazil|Serrana|111320|2021-08-12	2021-08-12	betacoronavirus	South America	Brazil	São Paulo	Serrana	P.1	EPI_ISL_14205189
hCoV-19|Brazil|Serrana|111321|2021-08-12	2021-08-12	betacoronavirus	South America	Brazil	São Paulo	Serrana	P.1.7	EPI_ISL_14205359
hCoV-19|Brazil|Serrana|111339|2021-08-12	2021-08-12	betacoronavirus	South America	Brazil	São Paulo	Serrana	P.1	EPI_ISL_14205445
hCoV-19|Brazil|Serrana|111342|2021-08-12	2021-08-12	betacoronavirus	South America	Brazil	São Paulo	Serrana	P.1	EPI_ISL_14205083
hCoV-19|Brazil|Serrana|111344|2021-08-12	2021-08-12	betacoronavirus	South America	Brazil	São Paulo	Serrana	P.1.7	EPI_ISL_14205358
hCoV-19|Brazil|Serrana|111350|2021-08-12	2021-08-12	betacoronavirus	South America	Brazil	São Paulo	Serrana	P.1.7	EPI_ISL_14205357
hCoV-19|Brazil|Serrana|111353|2021-08-12	2021-08-12	betacoronavirus	South America	Brazil	São Paulo	Serrana	P.1	EPI_ISL_14205188
hCoV-19|Brazil|Serrana|112021|2021-08-12	2021-08-12	betacoronavirus	South America	Brazil	São Paulo	Serrana	P.1.7	EPI_ISL_14205187
hCoV-19|Brazil|Serrana|112027|2021-08-12	2021-08-12	betacoronavirus	South America	Brazil	São Paulo	Serrana	P.1.7	EPI_ISL_14205186
hCoV-19|Brazil|Serrana|112033|2021-08-12	2021-08-12	betacoronavirus	South America	Brazil	São Paulo	Serrana	P.1	EPI_ISL_14205082
hCoV-19|Brazil|Serrana|112043|2021-08-12	2021-08-12	betacoronavirus	South America	Brazil	São Paulo	Serrana	P.1.7	EPI_ISL_14205356
hCoV-19|Brazil|Serrana|112044|2021-08-12	2021-08-12	betacoronavirus	South America	Brazil	São Paulo	Serrana	P.1	EPI_ISL_14205185
hCoV-19|Brazil|Serrana|112061|2021-08-13	2021-08-13	betacoronavirus	South America	Brazil	São Paulo	Serrana	P.1.7	EPI_ISL_14205184
hCoV-19|Brazil|Serrana|112062|2021-08-13	2021-08-13	betacoronavirus	South America	Brazil	São Paulo	Serrana	P.1.12	EPI_ISL_14205331
hCoV-19|Brazil|Serrana|112283|2021-08-14	2021-08-14	betacoronavirus	South America	Brazil	São Paulo	Serrana	P.1.14	EPI_ISL_14205183
hCoV-19|Brazil|Serrana|112286|2021-08-14	2021-08-14	betacoronavirus	South America	Brazil	São Paulo	Serrana	P.1.12	EPI_ISL_14205451
hCoV-19|Brazil|Serrana|112288|2021-08-14	2021-08-14	betacoronavirus	South America	Brazil	São Paulo	Serrana	P.1.7	EPI_ISL_14205182
hCoV-19|Brazil|Serrana|112289|2021-08-14	2021-08-14	betacoronavirus	South America	Brazil	São Paulo	Serrana	P.1.7	EPI_ISL_14205355
hCoV-19|Brazil|Serrana|112295|2021-08-13	2021-08-13	betacoronavirus	South America	Brazil	São Paulo	Serrana	P.1	EPI_ISL_14205181
hCoV-19|Brazil|Serrana|112297|2021-08-13	2021-08-13	betacoronavirus	South America	Brazil	São Paulo	Serrana	P.1	EPI_ISL_14205180
hCoV-19|Brazil|Serrana|112307|2021-08-14	2021-08-14	betacoronavirus	South America	Brazil	São Paulo	Serrana	P.1	EPI_ISL_14205179
hCoV-19|Brazil|Serrana|112310|2021-08-14	2021-08-14	betacoronavirus	South America	Brazil	São Paulo	Serrana	P.1	EPI_ISL_14205178
hCoV-19|Brazil|Serrana|112378|2021-08-14	2021-08-14	betacoronavirus	South America	Brazil	São Paulo	Serrana	P.1.7	EPI_ISL_7459612
hCoV-19|Brazil|Serrana|112382|2021-08-14	2021-08-14	betacoronavirus	South America	Brazil	São Paulo	Serrana	P.1	EPI_ISL_7459613
hCoV-19|Brazil|Serrana|113315|2021-08-16	2021-08-16	betacoronavirus	South America	Brazil	São Paulo	Serrana	P.1.7	EPI_ISL_7459624
hCoV-19|Brazil|Serrana|113327|2021-08-16	2021-08-16	betacoronavirus	South America	Brazil	São Paulo	Serrana	P.1.7	EPI_ISL_7459625
hCoV-19|Brazil|Serrana|113328|2021-08-16	2021-08-16	betacoronavirus	South America	Brazil	São Paulo	Serrana	P.1	EPI_ISL_7459626
hCoV-19|Brazil|Serrana|113337|2021-08-16	2021-08-16	betacoronavirus	South America	Brazil	São Paulo	Serrana	P.1	EPI_ISL_7459627
hCoV-19|Brazil|Serrana|113338|2021-08-16	2021-08-16	betacoronavirus	South America	Brazil	São Paulo	Serrana	P.1.7	EPI_ISL_7459628
hCoV-19|Brazil|Serrana|113340|2021-08-16	2021-08-16	betacoronavirus	South America	Brazil	São Paulo	Serrana	P.1.7	EPI_ISL_7459629
hCoV-19|Brazil|Serrana|113344|2021-08-16	2021-08-16	betacoronavirus	South America	Brazil	São Paulo	Serrana	P.1	EPI_ISL_7459630
hCoV-19|Brazil|Serrana|113946|2021-08-17	2021-08-17	betacoronavirus	South America	Brazil	São Paulo	Serrana	P.1	EPI_ISL_7459651
hCoV-19|Brazil|Serrana|113949|2021-08-17	2021-08-17	betacoronavirus	South America	Brazil	São Paulo	Serrana	P.1.7	EPI_ISL_7459652
hCoV-19|Brazil|Serrana|114|2022-01-03	2022-01-03	betacoronavirus	South America	Brazil	São Paulo	Serrana	BA.1.9	EPI_ISL_9305550
hCoV-19|Brazil|Serrana|114608|2021-08-18	2021-08-18	betacoronavirus	South America	Brazil	São Paulo	Serrana	P.1.7	EPI_ISL_7459670
hCoV-19|Brazil|Serrana|114611|2021-08-18	2021-08-18	betacoronavirus	South America	Brazil	São Paulo	Serrana	P.1.7	EPI_ISL_7459671
hCoV-19|Brazil|Serrana|114659|2021-08-19	2021-08-19	betacoronavirus	South America	Brazil	São Paulo	Serrana	P.1.7	EPI_ISL_7459673
hCoV-19|Brazil|Serrana|115312|2021-08-20	2021-08-20	betacoronavirus	South America	Brazil	São Paulo	Serrana	P.1.7	EPI_ISL_7459691
hCoV-19|Brazil|Serrana|115313|2021-08-20	2021-08-20	betacoronavirus	South America	Brazil	São Paulo	Serrana	P.1.7	EPI_ISL_7459692
hCoV-19|Brazil|Serrana|115318|2021-08-20	2021-08-20	betacoronavirus	South America	Brazil	São Paulo	Serrana	P.1	EPI_ISL_7459693
hCoV-19|Brazil|Serrana|115321|2021-08-20	2021-08-20	betacoronavirus	South America	Brazil	São Paulo	Serrana	P.1.7	EPI_ISL_7459694
hCoV-19|Brazil|Serrana|115325|2021-08-20	2021-08-20	betacoronavirus	South America	Brazil	São Paulo	Serrana	P.1.7	EPI_ISL_7459699
hCoV-19|Brazil|Serrana|115478|2021-08-23	2021-08-23	betacoronavirus	South America	Brazil	São Paulo	Serrana	P.1.7	EPI_ISL_7488384
hCoV-19|Brazil|Serrana|115480|2021-08-23	2021-08-23	betacoronavirus	South America	Brazil	São Paulo	Serrana	P.1	EPI_ISL_7488395
hCoV-19|Brazil|Serrana|115482|2021-08-23	2021-08-23	betacoronavirus	South America	Brazil	São Paulo	Serrana	P.1	EPI_ISL_7488406
hCoV-19|Brazil|Serrana|115496|2021-08-23	2021-08-23	betacoronavirus	South America	Brazil	São Paulo	Serrana	P.1.7	EPI_ISL_7488413
hCoV-19|Brazil|Serrana|115498|2021-08-23	2021-08-23	betacoronavirus	South America	Brazil	São Paulo	Serrana	AY.99.1	EPI_ISL_7488421
hCoV-19|Brazil|Serrana|115501|2021-08-23	2021-08-23	betacoronavirus	South America	Brazil	São Paulo	Serrana	AY.26	EPI_ISL_7488429
hCoV-19|Brazil|Serrana|115522|2021-08-23	2021-08-23	betacoronavirus	South America	Brazil	São Paulo	Serrana	P.1.7	EPI_ISL_7488439
hCoV-19|Brazil|Serrana|115533|2021-08-23	2021-08-23	betacoronavirus	South America	Brazil	São Paulo	Serrana	P.1.7	EPI_ISL_7488450
hCoV-19|Brazil|Serrana|116220|2021-08-23	2021-08-23	betacoronavirus	South America	Brazil	São Paulo	Serrana	P.1	EPI_ISL_7488504
hCoV-19|Brazil|Serrana|116226|2021-08-23	2021-08-23	betacoronavirus	South America	Brazil	São Paulo	Serrana	P.1.7	EPI_ISL_7488516
hCoV-19|Brazil|Serrana|116246|2021-08-23	2021-08-23	betacoronavirus	South America	Brazil	São Paulo	Serrana	P.1.7	EPI_ISL_7488526
hCoV-19|Brazil|Serrana|116248|2021-08-24	2021-08-24	betacoronavirus	South America	Brazil	São Paulo	Serrana	AY.26	EPI_ISL_7488536
hCoV-19|Brazil|Serrana|116259|2021-08-23	2021-08-23	betacoronavirus	South America	Brazil	São Paulo	Serrana	P.1.7	EPI_ISL_7488545
hCoV-19|Brazil|Serrana|116261|2021-08-24	2021-08-24	betacoronavirus	South America	Brazil	São Paulo	Serrana	P.1	EPI_ISL_7488556
hCoV-19|Brazil|Serrana|116747|2021-08-25	2021-08-25	betacoronavirus	South America	Brazil	São Paulo	Serrana	AY.99.2	EPI_ISL_7488663
hCoV-19|Brazil|Serrana|116763|2021-08-25	2021-08-25	betacoronavirus	South America	Brazil	São Paulo	Serrana	P.1.7	EPI_ISL_7488675
hCoV-19|Brazil|Serrana|116767|2021-08-25	2021-08-25	betacoronavirus	South America	Brazil	São Paulo	Serrana	P.1.7	EPI_ISL_7488686
hCoV-19|Brazil|Serrana|117213|2021-08-26	2021-08-26	betacoronavirus	South America	Brazil	São Paulo	Serrana	AY.25	EPI_ISL_7488880
hCoV-19|Brazil|Serrana|117220|2021-08-26	2021-08-26	betacoronavirus	South America	Brazil	São Paulo	Serrana	P.1.7	EPI_ISL_7488890
hCoV-19|Brazil|Serrana|117236|2021-08-26	2021-08-26	betacoronavirus	South America	Brazil	São Paulo	Serrana	P.1.7	EPI_ISL_7488903
hCoV-19|Brazil|Serrana|117241|2021-08-25	2021-08-25	betacoronavirus	South America	Brazil	São Paulo	Serrana	P.1.7	EPI_ISL_7488913
hCoV-19|Brazil|Serrana|117860|2021-08-27	2021-08-27	betacoronavirus	South America	Brazil	São Paulo	Serrana	AY.26	EPI_ISL_7488989
hCoV-19|Brazil|Serrana|117863|2021-08-27	2021-08-27	betacoronavirus	South America	Brazil	São Paulo	Serrana	P.1.7	EPI_ISL_7488996
hCoV-19|Brazil|Serrana|117864|2021-08-26	2021-08-26	betacoronavirus	South America	Brazil	São Paulo	Serrana	P.1	EPI_ISL_7489007
hCoV-19|Brazil|Serrana|117867|2021-08-27	2021-08-27	betacoronavirus	South America	Brazil	São Paulo	Serrana	P.1.7	EPI_ISL_7489016
hCoV-19|Brazil|Serrana|117868|2021-08-27	2021-08-27	betacoronavirus	South America	Brazil	São Paulo	Serrana	AY.26	EPI_ISL_7489028
hCoV-19|Brazil|Serrana|117869|2021-08-27	2021-08-27	betacoronavirus	South America	Brazil	São Paulo	Serrana	P.1	EPI_ISL_7489036
hCoV-19|Brazil|Serrana|117884|2021-08-27	2021-08-27	betacoronavirus	South America	Brazil	São Paulo	Serrana	P.1	EPI_ISL_7489041
hCoV-19|Brazil|Serrana|117892|2021-08-27	2021-08-27	betacoronavirus	South America	Brazil	São Paulo	Serrana	P.1.7	EPI_ISL_7489051
hCoV-19|Brazil|Serrana|117898|2021-08-27	2021-08-27	betacoronavirus	South America	Brazil	São Paulo	Serrana	P.1.7	EPI_ISL_7489061
hCoV-19|Brazil|Serrana|118032|2021-08-28	2021-08-28	betacoronavirus	South America	Brazil	São Paulo	Serrana	P.1.7	EPI_ISL_7489156
hCoV-19|Brazil|Serrana|118034|2021-08-28	2021-08-28	betacoronavirus	South America	Brazil	São Paulo	Serrana	P.1.7	EPI_ISL_7489168
hCoV-19|Brazil|Serrana|118052|2021-08-28	2021-08-28	betacoronavirus	South America	Brazil	São Paulo	Serrana	P.1	EPI_ISL_7489176
hCoV-19|Brazil|Serrana|118107|2021-08-30	2021-08-30	betacoronavirus	South America	Brazil	São Paulo	Serrana	P.1.7	EPI_ISL_14205177
hCoV-19|Brazil|Serrana|118108|2021-08-30	2021-08-30	betacoronavirus	South America	Brazil	São Paulo	Serrana	AY.99.2	EPI_ISL_14205026
hCoV-19|Brazil|Serrana|118110|2021-08-30	2021-08-30	betacoronavirus	South America	Brazil	São Paulo	Serrana	P.1	EPI_ISL_14205176
hCoV-19|Brazil|Serrana|118118|2021-08-30	2021-08-30	betacoronavirus	South America	Brazil	São Paulo	Serrana	P.1.7	EPI_ISL_14205417
hCoV-19|Brazil|Serrana|118796|2021-08-30	2021-08-30	betacoronavirus	South America	Brazil	São Paulo	Serrana	P.1	EPI_ISL_14205175
hCoV-19|Brazil|Serrana|118797|2021-08-30	2021-08-30	betacoronavirus	South America	Brazil	São Paulo	Serrana	P.1	EPI_ISL_14205088
hCoV-19|Brazil|Serrana|118801|2021-08-30	2021-08-30	betacoronavirus	South America	Brazil	São Paulo	Serrana	P.1	EPI_ISL_14205087
hCoV-19|Brazil|Serrana|118809|2021-08-30	2021-08-30	betacoronavirus	South America	Brazil	São Paulo	Serrana	P.1.7	EPI_ISL_14205174
hCoV-19|Brazil|Serrana|118815|2021-08-30	2021-08-30	betacoronavirus	South America	Brazil	São Paulo	Serrana	P.1	EPI_ISL_14205421
hCoV-19|Brazil|Serrana|118819|2021-08-30	2021-08-30	betacoronavirus	South America	Brazil	São Paulo	Serrana	AY.26	EPI_ISL_14205025
hCoV-19|Brazil|Serrana|118822|2021-08-31	2021-08-31	betacoronavirus	South America	Brazil	São Paulo	Serrana	AY.99.2	EPI_ISL_14205024
hCoV-19|Brazil|Serrana|118824|2021-08-31	2021-08-31	betacoronavirus	South America	Brazil	São Paulo	Serrana	P.1.7	EPI_ISL_14205173
hCoV-19|Brazil|Serrana|118825|2021-08-31	2021-08-31	betacoronavirus	South America	Brazil	São Paulo	Serrana	AY.99.2	EPI_ISL_14205023
hCoV-19|Brazil|Serrana|119314|2021-09-01	2021-09-01	betacoronavirus	South America	Brazil	São Paulo	Serrana	AY.3	EPI_ISL_14205022
hCoV-19|Brazil|Serrana|119315|2021-08-31	2021-08-31	betacoronavirus	South America	Brazil	São Paulo	Serrana	P.1	EPI_ISL_14205389
hCoV-19|Brazil|Serrana|119316|2021-08-31	2021-08-31	betacoronavirus	South America	Brazil	São Paulo	Serrana	P.1	EPI_ISL_14205172
hCoV-19|Brazil|Serrana|119317|2021-08-31	2021-08-31	betacoronavirus	South America	Brazil	São Paulo	Serrana	P.1	EPI_ISL_14205171
hCoV-19|Brazil|Serrana|119320|2021-09-01	2021-09-01	betacoronavirus	South America	Brazil	São Paulo	Serrana	P.1	EPI_ISL_14205170
hCoV-19|Brazil|Serrana|119321|2021-09-01	2021-09-01	betacoronavirus	South America	Brazil	São Paulo	Serrana	AY.3	EPI_ISL_14205021
hCoV-19|Brazil|Serrana|119322|2021-09-01	2021-09-01	betacoronavirus	South America	Brazil	São Paulo	Serrana	P.1	EPI_ISL_14205169
hCoV-19|Brazil|Serrana|119329|2021-08-31	2021-08-31	betacoronavirus	South America	Brazil	São Paulo	Serrana	P.1	EPI_ISL_14205168
hCoV-19|Brazil|Serrana|119841|2021-09-01	2021-09-01	betacoronavirus	South America	Brazil	São Paulo	Serrana	P.1	EPI_ISL_14205167
hCoV-19|Brazil|Serrana|119849|2021-09-01	2021-09-01	betacoronavirus	South America	Brazil	São Paulo	Serrana	P.1	EPI_ISL_14205372
hCoV-19|Brazil|Serrana|119852|2021-09-01	2021-09-01	betacoronavirus	South America	Brazil	São Paulo	Serrana	P.1.7	EPI_ISL_14205166
hCoV-19|Brazil|Serrana|119859|2021-09-01	2021-09-01	betacoronavirus	South America	Brazil	São Paulo	Serrana	AY.99.2	EPI_ISL_14205020
hCoV-19|Brazil|Serrana|119860|2021-09-01	2021-09-01	betacoronavirus	South America	Brazil	São Paulo	Serrana	P.1.7	EPI_ISL_14205165
hCoV-19|Brazil|Serrana|120143|2021-09-03	2021-09-03	betacoronavirus	South America	Brazil	São Paulo	Serrana	P.1.7	EPI_ISL_14205164
hCoV-19|Brazil|Serrana|120157|2021-09-03	2021-09-03	betacoronavirus	South America	Brazil	São Paulo	Serrana	AY.3	EPI_ISL_14205019
hCoV-19|Brazil|Serrana|120211|2021-09-06	2021-09-06	betacoronavirus	South America	Brazil	São Paulo	Serrana	AY.3	EPI_ISL_7489957
hCoV-19|Brazil|Serrana|120221|2021-09-06	2021-09-06	betacoronavirus	South America	Brazil	São Paulo	Serrana	P.1	EPI_ISL_7489967
hCoV-19|Brazil|Serrana|120222|2021-09-06	2021-09-06	betacoronavirus	South America	Brazil	São Paulo	Serrana	P.1	EPI_ISL_7489974
hCoV-19|Brazil|Serrana|120231|2021-09-06	2021-09-06	betacoronavirus	South America	Brazil	São Paulo	Serrana	P.1.7	EPI_ISL_7489984
hCoV-19|Brazil|Serrana|120233|2021-09-06	2021-09-06	betacoronavirus	South America	Brazil	São Paulo	Serrana	AY.99.2	EPI_ISL_7489993
hCoV-19|Brazil|Serrana|120237|2021-09-06	2021-09-06	betacoronavirus	South America	Brazil	São Paulo	Serrana	AY.3	EPI_ISL_7490001
hCoV-19|Brazil|Serrana|120242|2021-09-06	2021-09-06	betacoronavirus	South America	Brazil	São Paulo	Serrana	P.1	EPI_ISL_7490007
hCoV-19|Brazil|Serrana|120243|2021-09-06	2021-09-06	betacoronavirus	South America	Brazil	São Paulo	Serrana	P.1	EPI_ISL_7490016
hCoV-19|Brazil|Serrana|120247|2021-09-06	2021-09-06	betacoronavirus	South America	Brazil	São Paulo	Serrana	P.1.7	EPI_ISL_7490029
hCoV-19|Brazil|Serrana|120248|2021-09-06	2021-09-06	betacoronavirus	South America	Brazil	São Paulo	Serrana	P.1.7	EPI_ISL_7490038
hCoV-19|Brazil|Serrana|120254|2021-09-06	2021-09-06	betacoronavirus	South America	Brazil	São Paulo	Serrana	AY.26	EPI_ISL_7490044
hCoV-19|Brazil|Serrana|120255|2021-09-06	2021-09-06	betacoronavirus	South America	Brazil	São Paulo	Serrana	P.1	EPI_ISL_7490051
hCoV-19|Brazil|Serrana|120256|2021-09-06	2021-09-06	betacoronavirus	South America	Brazil	São Paulo	Serrana	P.1	EPI_ISL_7490057
hCoV-19|Brazil|Serrana|120335|2021-09-06	2021-09-06	betacoronavirus	South America	Brazil	São Paulo	Serrana	P.1.7	EPI_ISL_7490088
hCoV-19|Brazil|Serrana|120349|2021-09-08	2021-09-08	betacoronavirus	South America	Brazil	São Paulo	Serrana	P.1	EPI_ISL_7490098
hCoV-19|Brazil|Serrana|121097|2021-09-08	2021-09-08	betacoronavirus	South America	Brazil	São Paulo	Serrana	AY.3	EPI_ISL_7490184
hCoV-19|Brazil|Serrana|121101|2021-09-08	2021-09-08	betacoronavirus	South America	Brazil	São Paulo	Serrana	AY.3	EPI_ISL_7490192
hCoV-19|Brazil|Serrana|121103|2021-09-08	2021-09-08	betacoronavirus	South America	Brazil	São Paulo	Serrana	P.1	EPI_ISL_7490203
hCoV-19|Brazil|Serrana|121113|2021-09-08	2021-09-08	betacoronavirus	South America	Brazil	São Paulo	Serrana	AY.3	EPI_ISL_7490216
hCoV-19|Brazil|Serrana|121115|2021-09-09	2021-09-09	betacoronavirus	South America	Brazil	São Paulo	Serrana	AY.3	EPI_ISL_7490227
hCoV-19|Brazil|Serrana|12120|2022-01-17	2022-01-17	betacoronavirus	South America	Brazil	São Paulo	Serrana	BA.1.9	EPI_ISL_9476418
hCoV-19|Brazil|Serrana|12127|2022-01-17	2022-01-17	betacoronavirus	South America	Brazil	São Paulo	Serrana	BA.1.14	EPI_ISL_9476425
hCoV-19|Brazil|Serrana|12128|2022-01-17	2022-01-17	betacoronavirus	South America	Brazil	São Paulo	Serrana	BA.1.1.14	EPI_ISL_9476535
hCoV-19|Brazil|Serrana|12129|2022-01-17	2022-01-17	betacoronavirus	South America	Brazil	São Paulo	Serrana	BA.1.1.14	EPI_ISL_9476536
hCoV-19|Brazil|Serrana|12130|2022-01-17	2022-01-17	betacoronavirus	South America	Brazil	São Paulo	Serrana	BA.1.14	EPI_ISL_9476501
hCoV-19|Brazil|Serrana|12131|2022-01-17	2022-01-17	betacoronavirus	South America	Brazil	São Paulo	Serrana	BA.1.14	EPI_ISL_9476500
hCoV-19|Brazil|Serrana|12132|2022-01-17	2022-01-17	betacoronavirus	South America	Brazil	São Paulo	Serrana	BA.1.9	EPI_ISL_9476435
hCoV-19|Brazil|Serrana|12138|2022-01-17	2022-01-17	betacoronavirus	South America	Brazil	São Paulo	Serrana	BA.1.14	EPI_ISL_9476419
hCoV-19|Brazil|Serrana|121656|2021-09-09	2021-09-09	betacoronavirus	South America	Brazil	São Paulo	Serrana	AY.3	EPI_ISL_7490486
hCoV-19|Brazil|Serrana|121663|2021-09-09	2021-09-09	betacoronavirus	South America	Brazil	São Paulo	Serrana	AY.3	EPI_ISL_7490495
hCoV-19|Brazil|Serrana|121670|2021-09-09	2021-09-09	betacoronavirus	South America	Brazil	São Paulo	Serrana	P.1	EPI_ISL_7490503
hCoV-19|Brazil|Serrana|121778|2021-09-11	2021-09-11	betacoronavirus	South America	Brazil	São Paulo	Serrana	AY.3	EPI_ISL_7490539
hCoV-19|Brazil|Serrana|121781|2021-09-10	2021-09-10	betacoronavirus	South America	Brazil	São Paulo	Serrana	AY.3	EPI_ISL_7490540
hCoV-19|Brazil|Serrana|121786|2021-09-11	2021-09-11	betacoronavirus	South America	Brazil	São Paulo	Serrana	AY.34.1.1	EPI_ISL_7490541
hCoV-19|Brazil|Serrana|121788|2021-09-11	2021-09-11	betacoronavirus	South America	Brazil	São Paulo	Serrana	P.1	EPI_ISL_7490542
hCoV-19|Brazil|Serrana|121795|2021-09-10	2021-09-10	betacoronavirus	South America	Brazil	São Paulo	Serrana	P.1	EPI_ISL_7490543
hCoV-19|Brazil|Serrana|12183|2022-01-17	2022-01-17	betacoronavirus	South America	Brazil	São Paulo	Serrana	BA.1	EPI_ISL_9476432
hCoV-19|Brazil|Serrana|12185|2022-01-17	2022-01-17	betacoronavirus	South America	Brazil	São Paulo	Serrana	BA.1	EPI_ISL_9476434
hCoV-19|Brazil|Serrana|121850|2021-09-13	2021-09-13	betacoronavirus	South America	Brazil	São Paulo	Serrana	P.1.12	EPI_ISL_7489196
hCoV-19|Brazil|Serrana|121852|2021-09-13	2021-09-13	betacoronavirus	South America	Brazil	São Paulo	Serrana	P.1	EPI_ISL_7489202
hCoV-19|Brazil|Serrana|121855|2021-09-13	2021-09-13	betacoronavirus	South America	Brazil	São Paulo	Serrana	P.1.7	EPI_ISL_7489210
hCoV-19|Brazil|Serrana|121857|2021-09-13	2021-09-13	betacoronavirus	South America	Brazil	São Paulo	Serrana	AY.100	EPI_ISL_7489218
hCoV-19|Brazil|Serrana|12186|2022-01-17	2022-01-17	betacoronavirus	South America	Brazil	São Paulo	Serrana	BA.1.15	EPI_ISL_9476433
hCoV-19|Brazil|Serrana|121860|2021-09-13	2021-09-13	betacoronavirus	South America	Brazil	São Paulo	Serrana	AY.3	EPI_ISL_7489227
hCoV-19|Brazil|Serrana|12187|2022-01-17	2022-01-17	betacoronavirus	South America	Brazil	São Paulo	Serrana	BA.1.14	EPI_ISL_9476430
hCoV-19|Brazil|Serrana|12188|2022-01-17	2022-01-17	betacoronavirus	South America	Brazil	São Paulo	Serrana	BA.1.14.1	EPI_ISL_9476429
hCoV-19|Brazil|Serrana|12189|2022-01-17	2022-01-17	betacoronavirus	South America	Brazil	São Paulo	Serrana	BA.1	EPI_ISL_9476431
hCoV-19|Brazil|Serrana|12190|2022-01-17	2022-01-17	betacoronavirus	South America	Brazil	São Paulo	Serrana	BA.1.1	EPI_ISL_9476544
hCoV-19|Brazil|Serrana|12191|2022-01-17	2022-01-17	betacoronavirus	South America	Brazil	São Paulo	Serrana	BA.1	EPI_ISL_9476426
hCoV-19|Brazil|Serrana|12194|2022-01-17	2022-01-17	betacoronavirus	South America	Brazil	São Paulo	Serrana	BA.1.1	EPI_ISL_9476545
hCoV-19|Brazil|Serrana|12195|2022-01-17	2022-01-17	betacoronavirus	South America	Brazil	São Paulo	Serrana	BA.1.14	EPI_ISL_9476428
hCoV-19|Brazil|Serrana|12199|2022-01-17	2022-01-17	betacoronavirus	South America	Brazil	São Paulo	Serrana	BA.1.1	EPI_ISL_9476542
hCoV-19|Brazil|Serrana|122234|2021-09-14	2021-09-14	betacoronavirus	South America	Brazil	São Paulo	Serrana	P.1.7	EPI_ISL_7489290
hCoV-19|Brazil|Serrana|122242|2021-09-13	2021-09-13	betacoronavirus	South America	Brazil	São Paulo	Serrana	AY.34.1.1	EPI_ISL_7489301
hCoV-19|Brazil|Serrana|122243|2021-09-14	2021-09-14	betacoronavirus	South America	Brazil	São Paulo	Serrana	AY.46.3	EPI_ISL_7489308
hCoV-19|Brazil|Serrana|122244|2021-09-14	2021-09-14	betacoronavirus	South America	Brazil	São Paulo	Serrana	AY.3	EPI_ISL_7489320
hCoV-19|Brazil|Serrana|122247|2021-09-14	2021-09-14	betacoronavirus	South America	Brazil	São Paulo	Serrana	P.1	EPI_ISL_7489329
hCoV-19|Brazil|Serrana|122253|2021-09-14	2021-09-14	betacoronavirus	South America	Brazil	São Paulo	Serrana	AY.3	EPI_ISL_7489342
hCoV-19|Brazil|Serrana|122254|2021-09-14	2021-09-14	betacoronavirus	South America	Brazil	São Paulo	Serrana	AY.34.1.1	EPI_ISL_7489354
hCoV-19|Brazil|Serrana|122258|2021-09-14	2021-09-14	betacoronavirus	South America	Brazil	São Paulo	Serrana	P.1.8	EPI_ISL_7489366
hCoV-19|Brazil|Serrana|122259|2021-09-14	2021-09-14	betacoronavirus	South America	Brazil	São Paulo	Serrana	P.1.8	EPI_ISL_7489376
hCoV-19|Brazil|Serrana|122261|2021-09-14	2021-09-14	betacoronavirus	South America	Brazil	São Paulo	Serrana	AY.34.1.1	EPI_ISL_7489384
hCoV-19|Brazil|Serrana|12227|2021-01-25	2021-01-25	betacoronavirus	South America	Brazil	São Paulo	Serrana	B.1.1.519	EPI_ISL_14205392
hCoV-19|Brazil|Serrana|12234|2022-01-17	2022-01-17	betacoronavirus	South America	Brazil	São Paulo	Serrana	BA.1.15	EPI_ISL_9476492
hCoV-19|Brazil|Serrana|12237|2022-01-17	2022-01-17	betacoronavirus	South America	Brazil	São Paulo	Serrana	BA.1.15	EPI_ISL_9476495
hCoV-19|Brazil|Serrana|12241|2022-01-17	2022-01-17	betacoronavirus	South America	Brazil	São Paulo	Serrana	BA.1.14.1	EPI_ISL_9476411
hCoV-19|Brazil|Serrana|12242|2022-01-17	2022-01-17	betacoronavirus	South America	Brazil	São Paulo	Serrana	BA.1.9	EPI_ISL_9476413
hCoV-19|Brazil|Serrana|12244|2022-01-17	2022-01-17	betacoronavirus	South America	Brazil	São Paulo	Serrana	BA.1	EPI_ISL_9476407
hCoV-19|Brazil|Serrana|12245|2022-01-17	2022-01-17	betacoronavirus	South America	Brazil	São Paulo	Serrana	BA.1	EPI_ISL_9476406
hCoV-19|Brazil|Serrana|12247|2022-01-17	2022-01-17	betacoronavirus	South America	Brazil	São Paulo	Serrana	BA.1.14.1	EPI_ISL_9476410
hCoV-19|Brazil|Serrana|12248|2022-01-17	2022-01-17	betacoronavirus	South America	Brazil	São Paulo	Serrana	BA.1	EPI_ISL_9476409
hCoV-19|Brazil|Serrana|12249|2022-01-17	2022-01-17	betacoronavirus	South America	Brazil	São Paulo	Serrana	BA.1.14	EPI_ISL_9476412
hCoV-19|Brazil|Serrana|122492|2021-09-14	2021-09-14	betacoronavirus	South America	Brazil	São Paulo	Serrana	AY.99.2	EPI_ISL_7489468
hCoV-19|Brazil|Serrana|122494|2021-09-14	2021-09-14	betacoronavirus	South America	Brazil	São Paulo	Serrana	AY.34.1.1	EPI_ISL_7489476
hCoV-19|Brazil|Serrana|122495|2021-09-14	2021-09-14	betacoronavirus	South America	Brazil	São Paulo	Serrana	AY.34.1.1	EPI_ISL_7489484
hCoV-19|Brazil|Serrana|122497|2021-09-14	2021-09-14	betacoronavirus	South America	Brazil	São Paulo	Serrana	AY.34.1.1	EPI_ISL_7489495
hCoV-19|Brazil|Serrana|122508|2021-09-15	2021-09-15	betacoronavirus	South America	Brazil	São Paulo	Serrana	P.1.8	EPI_ISL_7489505
hCoV-19|Brazil|Serrana|122509|2021-09-15	2021-09-15	betacoronavirus	South America	Brazil	São Paulo	Serrana	AY.3	EPI_ISL_7489515
hCoV-19|Brazil|Serrana|12252|2022-01-17	2022-01-17	betacoronavirus	South America	Brazil	São Paulo	Serrana	BA.1	EPI_ISL_9476496
hCoV-19|Brazil|Serrana|12253|2022-01-17	2022-01-17	betacoronavirus	South America	Brazil	São Paulo	Serrana	BA.1.1	EPI_ISL_9476560
hCoV-19|Brazil|Serrana|12254|2022-01-17	2022-01-17	betacoronavirus	South America	Brazil	São Paulo	Serrana	BA.1.14.1	EPI_ISL_9476490
hCoV-19|Brazil|Serrana|12255|2022-01-17	2022-01-17	betacoronavirus	South America	Brazil	São Paulo	Serrana	BA.1.9	EPI_ISL_9475789
hCoV-19|Brazil|Serrana|12256|2022-01-17	2022-01-17	betacoronavirus	South America	Brazil	São Paulo	Serrana	BA.1.15	EPI_ISL_9476491
hCoV-19|Brazil|Serrana|12304|2022-01-17	2022-01-17	betacoronavirus	South America	Brazil	São Paulo	Serrana	BA.1.14	EPI_ISL_9476494
hCoV-19|Brazil|Serrana|12305|2022-01-17	2022-01-17	betacoronavirus	South America	Brazil	São Paulo	Serrana	BA.1.14	EPI_ISL_9476493
hCoV-19|Brazil|Serrana|12307|2022-01-17	2022-01-17	betacoronavirus	South America	Brazil	São Paulo	Serrana	BA.1.1	EPI_ISL_9476561
hCoV-19|Brazil|Serrana|123192|2021-09-16	2021-09-16	betacoronavirus	South America	Brazil	São Paulo	Serrana	P.1	EPI_ISL_7489652
hCoV-19|Brazil|Serrana|123194|2021-09-16	2021-09-16	betacoronavirus	South America	Brazil	São Paulo	Serrana	AY.3	EPI_ISL_7489658
hCoV-19|Brazil|Serrana|123198|2021-09-16	2021-09-16	betacoronavirus	South America	Brazil	São Paulo	Serrana	P.1.7	EPI_ISL_7489669
hCoV-19|Brazil|Serrana|123199|2021-09-16	2021-09-16	betacoronavirus	South America	Brazil	São Paulo	Serrana	AY.3	EPI_ISL_7489677
hCoV-19|Brazil|Serrana|123201|2021-09-16	2021-09-16	betacoronavirus	South America	Brazil	São Paulo	Serrana	AY.3	EPI_ISL_7489689
hCoV-19|Brazil|Serrana|123204|2021-09-16	2021-09-16	betacoronavirus	South America	Brazil	São Paulo	Serrana	AY.3	EPI_ISL_7489698
hCoV-19|Brazil|Serrana|123208|2021-09-16	2021-09-16	betacoronavirus	South America	Brazil	São Paulo	Serrana	AY.3	EPI_ISL_7489708
hCoV-19|Brazil|Serrana|123213|2021-09-17	2021-09-17	betacoronavirus	South America	Brazil	São Paulo	Serrana	AY.99.2	EPI_ISL_7489715
hCoV-19|Brazil|Serrana|123219|2021-09-16	2021-09-16	betacoronavirus	South America	Brazil	São Paulo	Serrana	AY.99.2	EPI_ISL_7489725
hCoV-19|Brazil|Serrana|123221|2021-09-16	2021-09-16	betacoronavirus	South America	Brazil	São Paulo	Serrana	P.1	EPI_ISL_7489732
hCoV-19|Brazil|Serrana|123227|2021-09-17	2021-09-17	betacoronavirus	South America	Brazil	São Paulo	Serrana	AY.3	EPI_ISL_7489737
hCoV-19|Brazil|Serrana|123232|2021-09-17	2021-09-17	betacoronavirus	South America	Brazil	São Paulo	Serrana	AY.3	EPI_ISL_7489744
hCoV-19|Brazil|Serrana|12332|2022-01-17	2022-01-17	betacoronavirus	South America	Brazil	São Paulo	Serrana	BA.1.1	EPI_ISL_9476556
hCoV-19|Brazil|Serrana|12333|2022-01-17	2022-01-17	betacoronavirus	South America	Brazil	São Paulo	Serrana	BA.1	EPI_ISL_9476469
hCoV-19|Brazil|Serrana|12334|2022-01-17	2022-01-17	betacoronavirus	South America	Brazil	São Paulo	Serrana	BA.1.14	EPI_ISL_9476471
hCoV-19|Brazil|Serrana|123342|2021-09-20	2021-09-20	betacoronavirus	South America	Brazil	São Paulo	Serrana	P.1.8	EPI_ISL_7484755
hCoV-19|Brazil|Serrana|123345|2021-09-20	2021-09-20	betacoronavirus	South America	Brazil	São Paulo	Serrana	AY.36	EPI_ISL_7484782
hCoV-19|Brazil|Serrana|12335|2022-01-17	2022-01-17	betacoronavirus	South America	Brazil	São Paulo	Serrana	BA.1.15	EPI_ISL_9476468
hCoV-19|Brazil|Serrana|123350|2021-09-20	2021-09-20	betacoronavirus	South America	Brazil	São Paulo	Serrana	AY.36	EPI_ISL_7484793
hCoV-19|Brazil|Serrana|123351|2021-09-20	2021-09-20	betacoronavirus	South America	Brazil	São Paulo	Serrana	AY.43.2	EPI_ISL_7484803
hCoV-19|Brazil|Serrana|123352|2021-09-20	2021-09-20	betacoronavirus	South America	Brazil	São Paulo	Serrana	AY.36	EPI_ISL_7484817
hCoV-19|Brazil|Serrana|123356|2021-09-20	2021-09-20	betacoronavirus	South America	Brazil	São Paulo	Serrana	AY.34.1.1	EPI_ISL_7484834
hCoV-19|Brazil|Serrana|123360|2021-09-20	2021-09-20	betacoronavirus	South America	Brazil	São Paulo	Serrana	P.1.12	EPI_ISL_7484841
hCoV-19|Brazil|Serrana|123366|2021-09-20	2021-09-20	betacoronavirus	South America	Brazil	São Paulo	Serrana	AY.26	EPI_ISL_7484847
hCoV-19|Brazil|Serrana|12337|2022-01-17	2022-01-17	betacoronavirus	South America	Brazil	São Paulo	Serrana	BA.1.15	EPI_ISL_9476467
hCoV-19|Brazil|Serrana|12338|2022-01-17	2022-01-17	betacoronavirus	South America	Brazil	São Paulo	Serrana	BA.1.15	EPI_ISL_9476402
hCoV-19|Brazil|Serrana|12341|2022-01-17	2022-01-17	betacoronavirus	South America	Brazil	São Paulo	Serrana	BA.1.14.1	EPI_ISL_9476420
hCoV-19|Brazil|Serrana|12342|2022-01-17	2022-01-17	betacoronavirus	South America	Brazil	São Paulo	Serrana	BA.1.1	EPI_ISL_9476543
hCoV-19|Brazil|Serrana|12345|2022-01-17	2022-01-17	betacoronavirus	South America	Brazil	São Paulo	Serrana	BA.1.1	EPI_ISL_9476557
hCoV-19|Brazil|Serrana|12346|2022-01-17	2022-01-17	betacoronavirus	South America	Brazil	São Paulo	Serrana	BA.1.9	EPI_ISL_9476470
hCoV-19|Brazil|Serrana|12364|2022-01-17	2022-01-17	betacoronavirus	South America	Brazil	São Paulo	Serrana	BA.1.14	EPI_ISL_9476476
hCoV-19|Brazil|Serrana|12366|2022-01-17	2022-01-17	betacoronavirus	South America	Brazil	São Paulo	Serrana	BA.1.15	EPI_ISL_9476475
hCoV-19|Brazil|Serrana|12367|2022-01-17	2022-01-17	betacoronavirus	South America	Brazil	São Paulo	Serrana	BA.1.14.1	EPI_ISL_9476481
hCoV-19|Brazil|Serrana|12370|2022-01-17	2022-01-17	betacoronavirus	South America	Brazil	São Paulo	Serrana	BA.1.14	EPI_ISL_9476485
hCoV-19|Brazil|Serrana|12371|2022-01-17	2022-01-17	betacoronavirus	South America	Brazil	São Paulo	Serrana	BA.1	EPI_ISL_9476488
hCoV-19|Brazil|Serrana|12373|2022-01-17	2022-01-17	betacoronavirus	South America	Brazil	São Paulo	Serrana	BA.1	EPI_ISL_9476483
hCoV-19|Brazil|Serrana|12376|2022-01-17	2022-01-17	betacoronavirus	South America	Brazil	São Paulo	Serrana	BA.1	EPI_ISL_9476480
hCoV-19|Brazil|Serrana|12377|2022-01-17	2022-01-17	betacoronavirus	South America	Brazil	São Paulo	Serrana	BA.1	EPI_ISL_9476487
hCoV-19|Brazil|Serrana|12379|2022-01-17	2022-01-17	betacoronavirus	South America	Brazil	São Paulo	Serrana	BA.1	EPI_ISL_9476479
hCoV-19|Brazil|Serrana|12380|2022-01-17	2022-01-17	betacoronavirus	South America	Brazil	São Paulo	Serrana	BA.1.1	EPI_ISL_9476559
hCoV-19|Brazil|Serrana|12382|2022-01-17	2022-01-17	betacoronavirus	South America	Brazil	São Paulo	Serrana	BA.1	EPI_ISL_9476482
hCoV-19|Brazil|Serrana|12383|2022-01-17	2022-01-17	betacoronavirus	South America	Brazil	São Paulo	Serrana	BA.1.17.2	EPI_ISL_9476474
hCoV-19|Brazil|Serrana|12385|2022-01-17	2022-01-17	betacoronavirus	South America	Brazil	São Paulo	Serrana	BA.1.15	EPI_ISL_9476484
hCoV-19|Brazil|Serrana|123877|2021-09-20	2021-09-20	betacoronavirus	South America	Brazil	São Paulo	Serrana	P.1.7	EPI_ISL_7484887
hCoV-19|Brazil|Serrana|123878|2021-09-20	2021-09-20	betacoronavirus	South America	Brazil	São Paulo	Serrana	AY.3	EPI_ISL_7484888
hCoV-19|Brazil|Serrana|12388|2022-01-17	2022-01-17	betacoronavirus	South America	Brazil	São Paulo	Serrana	BA.1.15	EPI_ISL_9476486
hCoV-19|Brazil|Serrana|123880|2021-09-20	2021-09-20	betacoronavirus	South America	Brazil	São Paulo	Serrana	AY.3	EPI_ISL_7484889
hCoV-19|Brazil|Serrana|123884|2021-09-20	2021-09-20	betacoronavirus	South America	Brazil	São Paulo	Serrana	P.1.8	EPI_ISL_7484890
hCoV-19|Brazil|Serrana|123889|2021-09-20	2021-09-20	betacoronavirus	South America	Brazil	São Paulo	Serrana	AY.3	EPI_ISL_7484891
hCoV-19|Brazil|Serrana|12389|2022-01-17	2022-01-17	betacoronavirus	South America	Brazil	São Paulo	Serrana	BA.1	EPI_ISL_9476478
hCoV-19|Brazil|Serrana|123891|2021-09-20	2021-09-20	betacoronavirus	South America	Brazil	São Paulo	Serrana	AY.3	EPI_ISL_7484892
hCoV-19|Brazil|Serrana|123896|2021-09-20	2021-09-20	betacoronavirus	South America	Brazil	São Paulo	Serrana	AY.3	EPI_ISL_7484901
hCoV-19|Brazil|Serrana|123899|2021-09-20	2021-09-20	betacoronavirus	South America	Brazil	São Paulo	Serrana	AY.46.3	EPI_ISL_7484906
hCoV-19|Brazil|Serrana|12390|2022-01-17	2022-01-17	betacoronavirus	South America	Brazil	São Paulo	Serrana	BA.1	EPI_ISL_9476472
hCoV-19|Brazil|Serrana|123900|2021-09-20	2021-09-20	betacoronavirus	South America	Brazil	São Paulo	Serrana	AY.99.2	EPI_ISL_7484914
hCoV-19|Brazil|Serrana|123902|2021-09-20	2021-09-20	betacoronavirus	South America	Brazil	São Paulo	Serrana	P.1.7	EPI_ISL_7484921
hCoV-19|Brazil|Serrana|123904|2021-09-20	2021-09-20	betacoronavirus	South America	Brazil	São Paulo	Serrana	AY.46.3	EPI_ISL_7484929
hCoV-19|Brazil|Serrana|12394|2022-01-17	2022-01-17	betacoronavirus	South America	Brazil	São Paulo	Serrana	BA.1	EPI_ISL_9476473
hCoV-19|Brazil|Serrana|124180|2021-09-22	2021-09-22	betacoronavirus	South America	Brazil	São Paulo	Serrana	AY.3	EPI_ISL_7484947
hCoV-19|Brazil|Serrana|124181|2021-09-22	2021-09-22	betacoronavirus	South America	Brazil	São Paulo	Serrana	AY.99.2	EPI_ISL_7484956
hCoV-19|Brazil|Serrana|124183|2021-09-22	2021-09-22	betacoronavirus	South America	Brazil	São Paulo	Serrana	P.1	EPI_ISL_7484961
hCoV-19|Brazil|Serrana|124185|2021-09-22	2021-09-22	betacoronavirus	South America	Brazil	São Paulo	Serrana	AY.43.2	EPI_ISL_7484967
hCoV-19|Brazil|Serrana|124186|2021-09-22	2021-09-22	betacoronavirus	South America	Brazil	São Paulo	Serrana	AY.99.2	EPI_ISL_7484973
hCoV-19|Brazil|Serrana|124189|2021-09-22	2021-09-22	betacoronavirus	South America	Brazil	São Paulo	Serrana	AY.99.2	EPI_ISL_7484982
hCoV-19|Brazil|Serrana|12419|2022-01-17	2022-01-17	betacoronavirus	South America	Brazil	São Paulo	Serrana	BA.1.1	EPI_ISL_9476558
hCoV-19|Brazil|Serrana|12422|2022-01-17	2022-01-17	betacoronavirus	South America	Brazil	São Paulo	Serrana	BA.1.14	EPI_ISL_9476414
hCoV-19|Brazil|Serrana|12423|2022-01-17	2022-01-17	betacoronavirus	South America	Brazil	São Paulo	Serrana	BA.1.9	EPI_ISL_9476357
hCoV-19|Brazil|Serrana|12424|2022-01-17	2022-01-17	betacoronavirus	South America	Brazil	São Paulo	Serrana	BA.1.14.1	EPI_ISL_9476415
hCoV-19|Brazil|Serrana|12428|2022-01-17	2022-01-17	betacoronavirus	South America	Brazil	São Paulo	Serrana	BA.1	EPI_ISL_9476405
hCoV-19|Brazil|Serrana|12429|2022-01-17	2022-01-17	betacoronavirus	South America	Brazil	São Paulo	Serrana	BA.1	EPI_ISL_9476403
hCoV-19|Brazil|Serrana|12431|2022-01-17	2022-01-17	betacoronavirus	South America	Brazil	São Paulo	Serrana	BA.1.14	EPI_ISL_9476416
hCoV-19|Brazil|Serrana|12435|2022-01-17	2022-01-17	betacoronavirus	South America	Brazil	São Paulo	Serrana	BA.1	EPI_ISL_9476404
hCoV-19|Brazil|Serrana|12436|2022-01-17	2022-01-17	betacoronavirus	South America	Brazil	São Paulo	Serrana	BA.1.15	EPI_ISL_9476408
hCoV-19|Brazil|Serrana|124509|2021-09-23	2021-09-23	betacoronavirus	South America	Brazil	São Paulo	Serrana	AY.34.1.1	EPI_ISL_7485055
hCoV-19|Brazil|Serrana|124511|2021-09-23	2021-09-23	betacoronavirus	South America	Brazil	São Paulo	Serrana	AY.99.2	EPI_ISL_7485063
hCoV-19|Brazil|Serrana|124513|2021-09-23	2021-09-23	betacoronavirus	South America	Brazil	São Paulo	Serrana	P.1	EPI_ISL_7485070
hCoV-19|Brazil|Serrana|124515|2021-09-23	2021-09-23	betacoronavirus	South America	Brazil	São Paulo	Serrana	P.1	EPI_ISL_7485079
hCoV-19|Brazil|Serrana|124518|2021-09-23	2021-09-23	betacoronavirus	South America	Brazil	São Paulo	Serrana	AY.46.3	EPI_ISL_7485090
hCoV-19|Brazil|Serrana|124519|2021-09-23	2021-09-23	betacoronavirus	South America	Brazil	São Paulo	Serrana	AY.3	EPI_ISL_7485099
hCoV-19|Brazil|Serrana|124522|2021-09-23	2021-09-23	betacoronavirus	South America	Brazil	São Paulo	Serrana	AY.3	EPI_ISL_7485103
hCoV-19|Brazil|Serrana|124523|2021-09-23	2021-09-23	betacoronavirus	South America	Brazil	São Paulo	Serrana	AY.34.1.1	EPI_ISL_7485112
hCoV-19|Brazil|Serrana|124526|2021-09-23	2021-09-23	betacoronavirus	South America	Brazil	São Paulo	Serrana	AY.34.1.1	EPI_ISL_7485121
hCoV-19|Brazil|Serrana|124527|2021-09-22	2021-09-22	betacoronavirus	South America	Brazil	São Paulo	Serrana	AY.26	EPI_ISL_7485126
hCoV-19|Brazil|Serrana|124529|2021-09-23	2021-09-23	betacoronavirus	South America	Brazil	São Paulo	Serrana	AY.34.1.1	EPI_ISL_7485133
hCoV-19|Brazil|Serrana|124857|2021-09-23	2021-09-23	betacoronavirus	South America	Brazil	São Paulo	Serrana	P.1	EPI_ISL_7485191
hCoV-19|Brazil|Serrana|124860|2021-09-23	2021-09-23	betacoronavirus	South America	Brazil	São Paulo	Serrana	AY.3	EPI_ISL_7485197
hCoV-19|Brazil|Serrana|124864|2021-09-23	2021-09-23	betacoronavirus	South America	Brazil	São Paulo	Serrana	AY.99.2	EPI_ISL_7485204
hCoV-19|Brazil|Serrana|124874|2021-09-23	2021-09-23	betacoronavirus	South America	Brazil	São Paulo	Serrana	P.1.8	EPI_ISL_7485211
hCoV-19|Brazil|Serrana|124886|2021-09-23	2021-09-23	betacoronavirus	South America	Brazil	São Paulo	Serrana	AY.46.3	EPI_ISL_7485221
hCoV-19|Brazil|Serrana|124887|2021-09-23	2021-09-23	betacoronavirus	South America	Brazil	São Paulo	Serrana	AY.46.3	EPI_ISL_7485230
hCoV-19|Brazil|Serrana|124892|2021-09-23	2021-09-23	betacoronavirus	South America	Brazil	São Paulo	Serrana	P.1.7	EPI_ISL_7485235
hCoV-19|Brazil|Serrana|124894|2021-09-23	2021-09-23	betacoronavirus	South America	Brazil	São Paulo	Serrana	P.1.7	EPI_ISL_7485247
hCoV-19|Brazil|Serrana|124997|2021-09-27	2021-09-27	betacoronavirus	South America	Brazil	São Paulo	Serrana	AY.43	EPI_ISL_7494096
hCoV-19|Brazil|Serrana|124998|2021-09-27	2021-09-27	betacoronavirus	South America	Brazil	São Paulo	Serrana	AY.43	EPI_ISL_7494097
hCoV-19|Brazil|Serrana|125|2022-01-03	2022-01-03	betacoronavirus	South America	Brazil	São Paulo	Serrana	BA.1.1	EPI_ISL_9305549
hCoV-19|Brazil|Serrana|125000|2021-09-27	2021-09-27	betacoronavirus	South America	Brazil	São Paulo	Serrana	P.1.7	EPI_ISL_7494108
hCoV-19|Brazil|Serrana|125002|2021-09-27	2021-09-27	betacoronavirus	South America	Brazil	São Paulo	Serrana	AY.99.2	EPI_ISL_7494161
hCoV-19|Brazil|Serrana|125005|2021-09-27	2021-09-27	betacoronavirus	South America	Brazil	São Paulo	Serrana	AY.99.2	EPI_ISL_7494158
hCoV-19|Brazil|Serrana|125009|2021-09-27	2021-09-27	betacoronavirus	South America	Brazil	São Paulo	Serrana	P.1.8	EPI_ISL_7494174
hCoV-19|Brazil|Serrana|125014|2021-09-27	2021-09-27	betacoronavirus	South America	Brazil	São Paulo	Serrana	AY.99.2	EPI_ISL_7494140
hCoV-19|Brazil|Serrana|125020|2021-09-27	2021-09-27	betacoronavirus	South America	Brazil	São Paulo	Serrana	AY.3	EPI_ISL_7494173
hCoV-19|Brazil|Serrana|125022|2021-09-27	2021-09-27	betacoronavirus	South America	Brazil	São Paulo	Serrana	AY.3	EPI_ISL_7494146
hCoV-19|Brazil|Serrana|125025|2021-09-27	2021-09-27	betacoronavirus	South America	Brazil	São Paulo	Serrana	AY.43	EPI_ISL_7494098
hCoV-19|Brazil|Serrana|125026|2021-09-27	2021-09-27	betacoronavirus	South America	Brazil	São Paulo	Serrana	AY.26	EPI_ISL_7494099
hCoV-19|Brazil|Serrana|125027|2021-09-27	2021-09-27	betacoronavirus	South America	Brazil	São Paulo	Serrana	AY.43	EPI_ISL_7494171
hCoV-19|Brazil|Serrana|125030|2021-09-27	2021-09-27	betacoronavirus	South America	Brazil	São Paulo	Serrana	AY.99.2	EPI_ISL_7494138
hCoV-19|Brazil|Serrana|125033|2021-09-27	2021-09-27	betacoronavirus	South America	Brazil	São Paulo	Serrana	AY.26	EPI_ISL_7494100
hCoV-19|Brazil|Serrana|125034|2021-09-27	2021-09-27	betacoronavirus	South America	Brazil	São Paulo	Serrana	AY.3	EPI_ISL_7494176
hCoV-19|Brazil|Serrana|125037|2021-09-27	2021-09-27	betacoronavirus	South America	Brazil	São Paulo	Serrana	AY.3	EPI_ISL_7494139
hCoV-19|Brazil|Serrana|125438|2021-09-28	2021-09-28	betacoronavirus	South America	Brazil	São Paulo	Serrana	AY.99.2	EPI_ISL_7494101
hCoV-19|Brazil|Serrana|125439|2021-09-28	2021-09-28	betacoronavirus	South America	Brazil	São Paulo	Serrana	AY.26	EPI_ISL_7494142
hCoV-19|Brazil|Serrana|125445|2021-09-28	2021-09-28	betacoronavirus	South America	Brazil	São Paulo	Serrana	AY.99.2	EPI_ISL_14205327
hCoV-19|Brazil|Serrana|125454|2021-09-28	2021-09-28	betacoronavirus	South America	Brazil	São Paulo	Serrana	AY.26	EPI_ISL_7494157
hCoV-19|Brazil|Serrana|125458|2021-09-28	2021-09-28	betacoronavirus	South America	Brazil	São Paulo	Serrana	AY.99.2	EPI_ISL_7494155
hCoV-19|Brazil|Serrana|125460|2021-09-28	2021-09-28	betacoronavirus	South America	Brazil	São Paulo	Serrana	AY.3	EPI_ISL_7494143
hCoV-19|Brazil|Serrana|125461|2021-09-28	2021-09-28	betacoronavirus	South America	Brazil	São Paulo	Serrana	P.1	EPI_ISL_7494110
hCoV-19|Brazil|Serrana|125463|2021-09-28	2021-09-28	betacoronavirus	South America	Brazil	São Paulo	Serrana	P.1.7	EPI_ISL_7494136
hCoV-19|Brazil|Serrana|125469|2021-09-28	2021-09-28	betacoronavirus	South America	Brazil	São Paulo	Serrana	AY.3	EPI_ISL_7494102
hCoV-19|Brazil|Serrana|125471|2021-09-28	2021-09-28	betacoronavirus	South America	Brazil	São Paulo	Serrana	AY.3	EPI_ISL_7494103
hCoV-19|Brazil|Serrana|125473|2021-09-28	2021-09-28	betacoronavirus	South America	Brazil	São Paulo	Serrana	AY.3	EPI_ISL_7494104
hCoV-19|Brazil|Serrana|125851|2021-09-29	2021-09-29	betacoronavirus	South America	Brazil	São Paulo	Serrana	AY.46.3	EPI_ISL_7494159
hCoV-19|Brazil|Serrana|125852|2021-09-29	2021-09-29	betacoronavirus	South America	Brazil	São Paulo	Serrana	P.1.7	EPI_ISL_7494114
hCoV-19|Brazil|Serrana|125853|2021-09-29	2021-09-29	betacoronavirus	South America	Brazil	São Paulo	Serrana	AY.3	EPI_ISL_7494029
hCoV-19|Brazil|Serrana|125862|2021-09-29	2021-09-29	betacoronavirus	South America	Brazil	São Paulo	Serrana	AY.46.3	EPI_ISL_7494030
hCoV-19|Brazil|Serrana|125863|2021-09-29	2021-09-29	betacoronavirus	South America	Brazil	São Paulo	Serrana	AY.26	EPI_ISL_7494164
hCoV-19|Brazil|Serrana|125864|2021-09-29	2021-09-29	betacoronavirus	South America	Brazil	São Paulo	Serrana	P.1	EPI_ISL_7494115
hCoV-19|Brazil|Serrana|125866|2021-09-29	2021-09-29	betacoronavirus	South America	Brazil	São Paulo	Serrana	AY.3	EPI_ISL_7494093
hCoV-19|Brazil|Serrana|125867|2021-09-29	2021-09-29	betacoronavirus	South America	Brazil	São Paulo	Serrana	AY.99.2	EPI_ISL_7494031
hCoV-19|Brazil|Serrana|125878|2021-09-29	2021-09-29	betacoronavirus	South America	Brazil	São Paulo	Serrana	AY.26	EPI_ISL_7494105
hCoV-19|Brazil|Serrana|12604|2021-01-25	2021-01-25	betacoronavirus	South America	Brazil	São Paulo	Serrana	P.2	EPI_ISL_14205457
hCoV-19|Brazil|Serrana|126302|2021-09-29	2021-09-29	betacoronavirus	South America	Brazil	São Paulo	Serrana	P.1	EPI_ISL_7494154
hCoV-19|Brazil|Serrana|126312|2021-09-29	2021-09-29	betacoronavirus	South America	Brazil	São Paulo	Serrana	AY.3	EPI_ISL_7494151
hCoV-19|Brazil|Serrana|126315|2021-09-29	2021-09-29	betacoronavirus	South America	Brazil	São Paulo	Serrana	AY.3	EPI_ISL_7494042
hCoV-19|Brazil|Serrana|126325|2021-09-29	2021-09-29	betacoronavirus	South America	Brazil	São Paulo	Serrana	AY.26	EPI_ISL_7494043
hCoV-19|Brazil|Serrana|126326|2021-09-29	2021-09-29	betacoronavirus	South America	Brazil	São Paulo	Serrana	P.1.7	EPI_ISL_7494116
hCoV-19|Brazil|Serrana|126327|2021-09-29	2021-09-29	betacoronavirus	South America	Brazil	São Paulo	Serrana	AY.46.3	EPI_ISL_7494107
hCoV-19|Brazil|Serrana|126328|2021-09-29	2021-09-29	betacoronavirus	South America	Brazil	São Paulo	Serrana	P.1.7	EPI_ISL_7494117
hCoV-19|Brazil|Serrana|126329|2021-09-29	2021-09-29	betacoronavirus	South America	Brazil	São Paulo	Serrana	AY.3	EPI_ISL_7494044
hCoV-19|Brazil|Serrana|1266|2022-01-04	2022-01-04	betacoronavirus	South America	Brazil	São Paulo	Serrana	BA.1.9	EPI_ISL_9305541
hCoV-19|Brazil|Serrana|126633|2021-10-01	2021-10-01	betacoronavirus	South America	Brazil	São Paulo	Serrana	AY.3	EPI_ISL_7494062
hCoV-19|Brazil|Serrana|126638|2021-10-01	2021-10-01	betacoronavirus	South America	Brazil	São Paulo	Serrana	AY.46.3	EPI_ISL_7494063
hCoV-19|Brazil|Serrana|126646|2021-10-01	2021-10-01	betacoronavirus	South America	Brazil	São Paulo	Serrana	AY.99.2	EPI_ISL_7494064
hCoV-19|Brazil|Serrana|126650|2021-09-30	2021-09-30	betacoronavirus	South America	Brazil	São Paulo	Serrana	AY.3	EPI_ISL_7494065
hCoV-19|Brazil|Serrana|126655|2021-10-01	2021-10-01	betacoronavirus	South America	Brazil	São Paulo	Serrana	AY.3	EPI_ISL_7494066
hCoV-19|Brazil|Serrana|126663|2021-10-01	2021-10-01	betacoronavirus	South America	Brazil	São Paulo	Serrana	AY.3	EPI_ISL_7494067
hCoV-19|Brazil|Serrana|126670|2021-10-01	2021-10-01	betacoronavirus	South America	Brazil	São Paulo	Serrana	AY.99.2	EPI_ISL_7494068
hCoV-19|Brazil|Serrana|126758|2021-10-04	2021-10-04	betacoronavirus	South America	Brazil	São Paulo	Serrana	P.1	EPI_ISL_14205163
hCoV-19|Brazil|Serrana|126760|2021-10-04	2021-10-04	betacoronavirus	South America	Brazil	São Paulo	Serrana	P.1	EPI_ISL_14205162
hCoV-19|Brazil|Serrana|126762|2021-10-04	2021-10-04	betacoronavirus	South America	Brazil	São Paulo	Serrana	AY.46.3	EPI_ISL_14205018
hCoV-19|Brazil|Serrana|126763|2021-10-04	2021-10-04	betacoronavirus	South America	Brazil	São Paulo	Serrana	AY.3	EPI_ISL_14205017
hCoV-19|Brazil|Serrana|126764|2021-10-04	2021-10-04	betacoronavirus	South America	Brazil	São Paulo	Serrana	AY.3	EPI_ISL_14205436
hCoV-19|Brazil|Serrana|126766|2021-10-04	2021-10-04	betacoronavirus	South America	Brazil	São Paulo	Serrana	AY.99.2	EPI_ISL_14205016
hCoV-19|Brazil|Serrana|126772|2021-10-04	2021-10-04	betacoronavirus	South America	Brazil	São Paulo	Serrana	AY.3	EPI_ISL_14205015
hCoV-19|Brazil|Serrana|126774|2021-10-04	2021-10-04	betacoronavirus	South America	Brazil	São Paulo	Serrana	AY.3	EPI_ISL_14205014
hCoV-19|Brazil|Serrana|126781|2021-10-04	2021-10-04	betacoronavirus	South America	Brazil	São Paulo	Serrana	AY.26	EPI_ISL_14205437
hCoV-19|Brazil|Serrana|126786|2021-10-04	2021-10-04	betacoronavirus	South America	Brazil	São Paulo	Serrana	AY.99.2	EPI_ISL_14205342
hCoV-19|Brazil|Serrana|126791|2021-10-04	2021-10-04	betacoronavirus	South America	Brazil	São Paulo	Serrana	AY.25	EPI_ISL_14205013
hCoV-19|Brazil|Serrana|126793|2021-10-04	2021-10-04	betacoronavirus	South America	Brazil	São Paulo	Serrana	AY.3	EPI_ISL_14205012
hCoV-19|Brazil|Serrana|126797|2021-10-04	2021-10-04	betacoronavirus	South America	Brazil	São Paulo	Serrana	AY.99.1	EPI_ISL_14205371
hCoV-19|Brazil|Serrana|126798|2021-10-04	2021-10-04	betacoronavirus	South America	Brazil	São Paulo	Serrana	AY.43.2	EPI_ISL_14205011
hCoV-19|Brazil|Serrana|126801|2021-10-01	2021-10-01	betacoronavirus	South America	Brazil	São Paulo	Serrana	AY.99.2	EPI_ISL_14205010
hCoV-19|Brazil|Serrana|126808|2021-10-04	2021-10-04	betacoronavirus	South America	Brazil	São Paulo	Serrana	AY.3	EPI_ISL_14205061
hCoV-19|Brazil|Serrana|126811|2021-10-04	2021-10-04	betacoronavirus	South America	Brazil	São Paulo	Serrana	AY.26	EPI_ISL_14205009
hCoV-19|Brazil|Serrana|1274|2022-01-04	2022-01-04	betacoronavirus	South America	Brazil	São Paulo	Serrana	AY.99.2	EPI_ISL_9305195
hCoV-19|Brazil|Serrana|127530|2021-10-05	2021-10-05	betacoronavirus	South America	Brazil	São Paulo	Serrana	AY.3	EPI_ISL_14205453
hCoV-19|Brazil|Serrana|127532|2021-10-04	2021-10-04	betacoronavirus	South America	Brazil	São Paulo	Serrana	AY.99.2	EPI_ISL_14205008
hCoV-19|Brazil|Serrana|127536|2021-10-04	2021-10-04	betacoronavirus	South America	Brazil	São Paulo	Serrana	AY.25	EPI_ISL_14205007
hCoV-19|Brazil|Serrana|127537|2021-10-04	2021-10-04	betacoronavirus	South America	Brazil	São Paulo	Serrana	AY.99.2	EPI_ISL_14205386
hCoV-19|Brazil|Serrana|127540|2021-10-04	2021-10-04	betacoronavirus	South America	Brazil	São Paulo	Serrana	AY.25	EPI_ISL_14205006
hCoV-19|Brazil|Serrana|127542|2021-10-04	2021-10-04	betacoronavirus	South America	Brazil	São Paulo	Serrana	AY.99.2	EPI_ISL_14205005
hCoV-19|Brazil|Serrana|127548|2021-10-04	2021-10-04	betacoronavirus	South America	Brazil	São Paulo	Serrana	AY.3	EPI_ISL_14205004
hCoV-19|Brazil|Serrana|127552|2021-10-04	2021-10-04	betacoronavirus	South America	Brazil	São Paulo	Serrana	AY.99.2	EPI_ISL_14205003
hCoV-19|Brazil|Serrana|127560|2021-10-05	2021-10-05	betacoronavirus	South America	Brazil	São Paulo	Serrana	AY.99.1	EPI_ISL_14205370
hCoV-19|Brazil|Serrana|127561|2021-10-04	2021-10-04	betacoronavirus	South America	Brazil	São Paulo	Serrana	AY.3	EPI_ISL_14205002
hCoV-19|Brazil|Serrana|127563|2021-10-04	2021-10-04	betacoronavirus	South America	Brazil	São Paulo	Serrana	AY.99.2	EPI_ISL_14205001
hCoV-19|Brazil|Serrana|127564|2021-10-04	2021-10-04	betacoronavirus	South America	Brazil	São Paulo	Serrana	AY.46.3	EPI_ISL_14205000
hCoV-19|Brazil|Serrana|127565|2021-10-04	2021-10-04	betacoronavirus	South America	Brazil	São Paulo	Serrana	AY.99.2	EPI_ISL_14204999
hCoV-19|Brazil|Serrana|127573|2021-10-04	2021-10-04	betacoronavirus	South America	Brazil	São Paulo	Serrana	AY.99.2	EPI_ISL_14204998
hCoV-19|Brazil|Serrana|127576|2021-10-05	2021-10-05	betacoronavirus	South America	Brazil	São Paulo	Serrana	AY.46.3	EPI_ISL_14204997
hCoV-19|Brazil|Serrana|127578|2021-10-05	2021-10-05	betacoronavirus	South America	Brazil	São Paulo	Serrana	AY.99.2	EPI_ISL_14204996
hCoV-19|Brazil|Serrana|127582|2021-10-05	2021-10-05	betacoronavirus	South America	Brazil	São Paulo	Serrana	AY.26	EPI_ISL_14204995
hCoV-19|Brazil|Serrana|127583|2021-10-05	2021-10-05	betacoronavirus	South America	Brazil	São Paulo	Serrana	AY.26	EPI_ISL_14204994
hCoV-19|Brazil|Serrana|127584|2021-10-05	2021-10-05	betacoronavirus	South America	Brazil	São Paulo	Serrana	AY.99.2	EPI_ISL_14204993
hCoV-19|Brazil|Serrana|127586|2021-10-05	2021-10-05	betacoronavirus	South America	Brazil	São Paulo	Serrana	AY.3	EPI_ISL_14204992
hCoV-19|Brazil|Serrana|127591|2021-10-05	2021-10-05	betacoronavirus	South America	Brazil	São Paulo	Serrana	P.1	EPI_ISL_14205161
hCoV-19|Brazil|Serrana|127592|2021-10-05	2021-10-05	betacoronavirus	South America	Brazil	São Paulo	Serrana	AY.99.2	EPI_ISL_14204991
hCoV-19|Brazil|Serrana|127593|2021-10-05	2021-10-05	betacoronavirus	South America	Brazil	São Paulo	Serrana	AY.99.2	EPI_ISL_14204990
hCoV-19|Brazil|Serrana|127594|2021-10-05	2021-10-05	betacoronavirus	South America	Brazil	São Paulo	Serrana	AY.99.2	EPI_ISL_14204989
hCoV-19|Brazil|Serrana|127597|2021-10-05	2021-10-05	betacoronavirus	South America	Brazil	São Paulo	Serrana	AY.3	EPI_ISL_14204988
hCoV-19|Brazil|Serrana|127599|2021-10-05	2021-10-05	betacoronavirus	South America	Brazil	São Paulo	Serrana	AY.99.2	EPI_ISL_14204987
hCoV-19|Brazil|Serrana|1276|2022-01-04	2022-01-04	betacoronavirus	South America	Brazil	São Paulo	Serrana	BA.1.15	EPI_ISL_9305535
hCoV-19|Brazil|Serrana|127601|2021-10-05	2021-10-05	betacoronavirus	South America	Brazil	São Paulo	Serrana	AY.46.3	EPI_ISL_14204986
hCoV-19|Brazil|Serrana|127604|2021-10-05	2021-10-05	betacoronavirus	South America	Brazil	São Paulo	Serrana	AY.26	EPI_ISL_14204985
hCoV-19|Brazil|Serrana|127605|2021-10-05	2021-10-05	betacoronavirus	South America	Brazil	São Paulo	Serrana	AY.26	EPI_ISL_14204984
hCoV-19|Brazil|Serrana|127607|2021-10-05	2021-10-05	betacoronavirus	South America	Brazil	São Paulo	Serrana	AY.3	EPI_ISL_14204983
hCoV-19|Brazil|Serrana|127608|2021-10-05	2021-10-05	betacoronavirus	South America	Brazil	São Paulo	Serrana	AY.26	EPI_ISL_14204982
hCoV-19|Brazil|Serrana|127610|2021-10-05	2021-10-05	betacoronavirus	South America	Brazil	São Paulo	Serrana	AY.26	EPI_ISL_14204981
hCoV-19|Brazil|Serrana|127612|2021-10-04	2021-10-04	betacoronavirus	South America	Brazil	São Paulo	Serrana	AY.26	EPI_ISL_14204980
hCoV-19|Brazil|Serrana|127614|2021-10-06	2021-10-06	betacoronavirus	South America	Brazil	São Paulo	Serrana	AY.3	EPI_ISL_14204979
hCoV-19|Brazil|Serrana|1277|2022-01-04	2022-01-04	betacoronavirus	South America	Brazil	São Paulo	Serrana	BA.1.14	EPI_ISL_9305543
hCoV-19|Brazil|Serrana|128090|2021-10-06	2021-10-06	betacoronavirus	South America	Brazil	São Paulo	Serrana	AY.26	EPI_ISL_14204978
hCoV-19|Brazil|Serrana|128101|2021-10-06	2021-10-06	betacoronavirus	South America	Brazil	São Paulo	Serrana	AY.26	EPI_ISL_14204977
hCoV-19|Brazil|Serrana|128105|2021-10-06	2021-10-06	betacoronavirus	South America	Brazil	São Paulo	Serrana	AY.99.2	EPI_ISL_14204976
hCoV-19|Brazil|Serrana|128107|2021-10-06	2021-10-06	betacoronavirus	South America	Brazil	São Paulo	Serrana	AY.3	EPI_ISL_14204975
hCoV-19|Brazil|Serrana|128109|2021-10-06	2021-10-06	betacoronavirus	South America	Brazil	São Paulo	Serrana	AY.99.2	EPI_ISL_14204974
hCoV-19|Brazil|Serrana|128110|2021-10-06	2021-10-06	betacoronavirus	South America	Brazil	São Paulo	Serrana	AY.99.2	EPI_ISL_14204973
hCoV-19|Brazil|Serrana|128111|2021-10-06	2021-10-06	betacoronavirus	South America	Brazil	São Paulo	Serrana	AY.43.2	EPI_ISL_14204972
hCoV-19|Brazil|Serrana|128112|2021-10-06	2021-10-06	betacoronavirus	South America	Brazil	São Paulo	Serrana	AY.43.2	EPI_ISL_14204971
hCoV-19|Brazil|Serrana|128113|2021-10-06	2021-10-06	betacoronavirus	South America	Brazil	São Paulo	Serrana	AY.3	EPI_ISL_14204970
hCoV-19|Brazil|Serrana|128119|2021-10-06	2021-10-06	betacoronavirus	South America	Brazil	São Paulo	Serrana	AY.99.2	EPI_ISL_14204969
hCoV-19|Brazil|Serrana|128123|2021-10-06	2021-10-06	betacoronavirus	South America	Brazil	São Paulo	Serrana	AY.99.2	EPI_ISL_14204968
hCoV-19|Brazil|Serrana|128126|2021-10-07	2021-10-07	betacoronavirus	South America	Brazil	São Paulo	Serrana	AY.99.2	EPI_ISL_14204967
hCoV-19|Brazil|Serrana|128131|2021-10-07	2021-10-07	betacoronavirus	South America	Brazil	São Paulo	Serrana	AY.99.2	EPI_ISL_14204966
hCoV-19|Brazil|Serrana|128440|2021-10-08	2021-10-08	betacoronavirus	South America	Brazil	São Paulo	Serrana	AY.99.2	EPI_ISL_14204965
hCoV-19|Brazil|Serrana|128442|2021-10-08	2021-10-08	betacoronavirus	South America	Brazil	São Paulo	Serrana	AY.99.2	EPI_ISL_14204964
hCoV-19|Brazil|Serrana|128443|2021-10-08	2021-10-08	betacoronavirus	South America	Brazil	São Paulo	Serrana	AY.99.2	EPI_ISL_14204963
hCoV-19|Brazil|Serrana|128444|2021-10-08	2021-10-08	betacoronavirus	South America	Brazil	São Paulo	Serrana	AY.99.2	EPI_ISL_14204962
hCoV-19|Brazil|Serrana|128445|2021-10-08	2021-10-08	betacoronavirus	South America	Brazil	São Paulo	Serrana	AY.99.2	EPI_ISL_14204961
hCoV-19|Brazil|Serrana|128449|2021-10-08	2021-10-08	betacoronavirus	South America	Brazil	São Paulo	Serrana	AY.46.3	EPI_ISL_14204960
hCoV-19|Brazil|Serrana|128452|2021-10-08	2021-10-08	betacoronavirus	South America	Brazil	São Paulo	Serrana	AY.3	EPI_ISL_14204959
hCoV-19|Brazil|Serrana|128454|2021-10-08	2021-10-08	betacoronavirus	South America	Brazil	São Paulo	Serrana	AY.99.2	EPI_ISL_14204958
hCoV-19|Brazil|Serrana|128455|2021-10-08	2021-10-08	betacoronavirus	South America	Brazil	São Paulo	Serrana	AY.99.2	EPI_ISL_14204957
hCoV-19|Brazil|Serrana|128456|2021-10-08	2021-10-08	betacoronavirus	South America	Brazil	São Paulo	Serrana	AY.3	EPI_ISL_14205456
hCoV-19|Brazil|Serrana|128458|2021-10-08	2021-10-08	betacoronavirus	South America	Brazil	São Paulo	Serrana	P.1.7	EPI_ISL_14205160
hCoV-19|Brazil|Serrana|128461|2021-10-08	2021-10-08	betacoronavirus	South America	Brazil	São Paulo	Serrana	AY.3	EPI_ISL_14205384
hCoV-19|Brazil|Serrana|128467|2021-10-07	2021-10-07	betacoronavirus	South America	Brazil	São Paulo	Serrana	AY.99.2	EPI_ISL_14204956
hCoV-19|Brazil|Serrana|128469|2021-10-08	2021-10-08	betacoronavirus	South America	Brazil	São Paulo	Serrana	AY.3	EPI_ISL_14204955
hCoV-19|Brazil|Serrana|128475|2021-10-07	2021-10-07	betacoronavirus	South America	Brazil	São Paulo	Serrana	AY.26	EPI_ISL_14204954
hCoV-19|Brazil|Serrana|128477|2021-10-08	2021-10-08	betacoronavirus	South America	Brazil	São Paulo	Serrana	AY.26	EPI_ISL_14205462
hCoV-19|Brazil|Serrana|128479|2021-10-08	2021-10-08	betacoronavirus	South America	Brazil	São Paulo	Serrana	AY.99.2	EPI_ISL_14205367
hCoV-19|Brazil|Serrana|128483|2021-10-08	2021-10-08	betacoronavirus	South America	Brazil	São Paulo	Serrana	AY.99.2	EPI_ISL_14204953
hCoV-19|Brazil|Serrana|128485|2021-10-08	2021-10-08	betacoronavirus	South America	Brazil	São Paulo	Serrana	P.1	EPI_ISL_14205159
hCoV-19|Brazil|Serrana|128597|2021-10-11	2021-10-11	betacoronavirus	South America	Brazil	São Paulo	Serrana	AY.26	EPI_ISL_14205344
hCoV-19|Brazil|Serrana|128599|2021-10-11	2021-10-11	betacoronavirus	South America	Brazil	São Paulo	Serrana	AY.26	EPI_ISL_14204952
hCoV-19|Brazil|Serrana|128600|2021-10-11	2021-10-11	betacoronavirus	South America	Brazil	São Paulo	Serrana	P.1	EPI_ISL_14205158
hCoV-19|Brazil|Serrana|128602|2021-10-11	2021-10-11	betacoronavirus	South America	Brazil	São Paulo	Serrana	AY.26	EPI_ISL_14204951
hCoV-19|Brazil|Serrana|128607|2021-10-11	2021-10-11	betacoronavirus	South America	Brazil	São Paulo	Serrana	AY.99.2	EPI_ISL_14204950
hCoV-19|Brazil|Serrana|128610|2021-10-11	2021-10-11	betacoronavirus	South America	Brazil	São Paulo	Serrana	B.1.617.2	EPI_ISL_14205341
hCoV-19|Brazil|Serrana|128611|2021-10-11	2021-10-11	betacoronavirus	South America	Brazil	São Paulo	Serrana	AY.3	EPI_ISL_14204949
hCoV-19|Brazil|Serrana|128613|2021-10-11	2021-10-11	betacoronavirus	South America	Brazil	São Paulo	Serrana	AY.99.2	EPI_ISL_14204948
hCoV-19|Brazil|Serrana|128614|2021-10-11	2021-10-11	betacoronavirus	South America	Brazil	São Paulo	Serrana	AY.99.2	EPI_ISL_14204947
hCoV-19|Brazil|Serrana|128615|2021-10-11	2021-10-11	betacoronavirus	South America	Brazil	São Paulo	Serrana	AY.26	EPI_ISL_14204946
hCoV-19|Brazil|Serrana|128616|2021-10-11	2021-10-11	betacoronavirus	South America	Brazil	São Paulo	Serrana	AY.3	EPI_ISL_14205056
hCoV-19|Brazil|Serrana|128617|2021-10-11	2021-10-11	betacoronavirus	South America	Brazil	São Paulo	Serrana	AY.99.2	EPI_ISL_14204945
hCoV-19|Brazil|Serrana|128620|2021-10-11	2021-10-11	betacoronavirus	South America	Brazil	São Paulo	Serrana	AY.3	EPI_ISL_14204944
hCoV-19|Brazil|Serrana|128621|2021-10-11	2021-10-11	betacoronavirus	South America	Brazil	São Paulo	Serrana	AY.99.2	EPI_ISL_14204943
hCoV-19|Brazil|Serrana|128622|2021-10-11	2021-10-11	betacoronavirus	South America	Brazil	São Paulo	Serrana	AY.26	EPI_ISL_14204942
hCoV-19|Brazil|Serrana|128623|2021-10-11	2021-10-11	betacoronavirus	South America	Brazil	São Paulo	Serrana	B.1	EPI_ISL_14205058
hCoV-19|Brazil|Serrana|128624|2021-10-11	2021-10-11	betacoronavirus	South America	Brazil	São Paulo	Serrana	AY.26	EPI_ISL_14204941
hCoV-19|Brazil|Serrana|128625|2021-10-11	2021-10-11	betacoronavirus	South America	Brazil	São Paulo	Serrana	AY.99.2	EPI_ISL_14204940
hCoV-19|Brazil|Serrana|128627|2021-10-11	2021-10-11	betacoronavirus	South America	Brazil	São Paulo	Serrana	AY.26	EPI_ISL_14204939
hCoV-19|Brazil|Serrana|128629|2021-10-11	2021-10-11	betacoronavirus	South America	Brazil	São Paulo	Serrana	AY.99.2	EPI_ISL_14204938
hCoV-19|Brazil|Serrana|128635|2021-10-08	2021-10-08	betacoronavirus	South America	Brazil	São Paulo	Serrana	B.1.617.2	EPI_ISL_14204937
hCoV-19|Brazil|Serrana|128638|2021-10-08	2021-10-08	betacoronavirus	South America	Brazil	São Paulo	Serrana	AY.99.2	EPI_ISL_14204936
hCoV-19|Brazil|Serrana|128641|2021-10-11	2021-10-11	betacoronavirus	South America	Brazil	São Paulo	Serrana	AY.3	EPI_ISL_14204935
hCoV-19|Brazil|Serrana|128642|2021-10-11	2021-10-11	betacoronavirus	South America	Brazil	São Paulo	Serrana	AY.5	EPI_ISL_14204934
hCoV-19|Brazil|Serrana|128644|2021-10-08	2021-10-08	betacoronavirus	South America	Brazil	São Paulo	Serrana	AY.99.2	EPI_ISL_14205332
hCoV-19|Brazil|Serrana|128645|2021-10-11	2021-10-11	betacoronavirus	South America	Brazil	São Paulo	Serrana	AY.99.2	EPI_ISL_14205452
hCoV-19|Brazil|Serrana|128647|2021-10-08	2021-10-08	betacoronavirus	South America	Brazil	São Paulo	Serrana	AY.43.2	EPI_ISL_14204933
hCoV-19|Brazil|Serrana|128651|2021-10-08	2021-10-08	betacoronavirus	South America	Brazil	São Paulo	Serrana	AY.25	EPI_ISL_14204932
hCoV-19|Brazil|Serrana|128656|2021-10-08	2021-10-08	betacoronavirus	South America	Brazil	São Paulo	Serrana	AY.99.2	EPI_ISL_14205060
hCoV-19|Brazil|Serrana|128657|2021-10-08	2021-10-08	betacoronavirus	South America	Brazil	São Paulo	Serrana	AY.99.2	EPI_ISL_7246130
hCoV-19|Brazil|Serrana|128659|2021-10-08	2021-10-08	betacoronavirus	South America	Brazil	São Paulo	Serrana	AY.3	EPI_ISL_7246137
hCoV-19|Brazil|Serrana|128660|2021-10-08	2021-10-08	betacoronavirus	South America	Brazil	São Paulo	Serrana	AY.99.2	EPI_ISL_7247273
hCoV-19|Brazil|Serrana|128661|2021-10-08	2021-10-08	betacoronavirus	South America	Brazil	São Paulo	Serrana	AY.99.2	EPI_ISL_7247220
hCoV-19|Brazil|Serrana|128665|2021-10-08	2021-10-08	betacoronavirus	South America	Brazil	São Paulo	Serrana	AY.26	EPI_ISL_7246149
hCoV-19|Brazil|Serrana|128666|2021-10-08	2021-10-08	betacoronavirus	South America	Brazil	São Paulo	Serrana	AY.99.2	EPI_ISL_7247189
hCoV-19|Brazil|Serrana|128669|2021-10-08	2021-10-08	betacoronavirus	South America	Brazil	São Paulo	Serrana	AY.43.2	EPI_ISL_7247070
hCoV-19|Brazil|Serrana|128674|2021-10-11	2021-10-11	betacoronavirus	South America	Brazil	São Paulo	Serrana	AY.26	EPI_ISL_7246154
hCoV-19|Brazil|Serrana|1288|2022-01-04	2022-01-04	betacoronavirus	South America	Brazil	São Paulo	Serrana	BA.1	EPI_ISL_9305546
hCoV-19|Brazil|Serrana|128865|2021-10-11	2021-10-11	betacoronavirus	South America	Brazil	São Paulo	Serrana	AY.99.2	EPI_ISL_7246186
hCoV-19|Brazil|Serrana|128868|2021-10-13	2021-10-13	betacoronavirus	South America	Brazil	São Paulo	Serrana	AY.26	EPI_ISL_7247213
hCoV-19|Brazil|Serrana|128871|2021-10-13	2021-10-13	betacoronavirus	South America	Brazil	São Paulo	Serrana	AY.3	EPI_ISL_7246187
hCoV-19|Brazil|Serrana|128873|2021-10-13	2021-10-13	betacoronavirus	South America	Brazil	São Paulo	Serrana	AY.26	EPI_ISL_7246199
hCoV-19|Brazil|Serrana|128874|2021-10-13	2021-10-13	betacoronavirus	South America	Brazil	São Paulo	Serrana	AY.26	EPI_ISL_7246211
hCoV-19|Brazil|Serrana|128875|2021-10-13	2021-10-13	betacoronavirus	South America	Brazil	São Paulo	Serrana	AY.3	EPI_ISL_7246220
hCoV-19|Brazil|Serrana|128880|2021-10-13	2021-10-13	betacoronavirus	South America	Brazil	São Paulo	Serrana	AY.99.2	EPI_ISL_7247237
hCoV-19|Brazil|Serrana|128881|2021-10-13	2021-10-13	betacoronavirus	South America	Brazil	São Paulo	Serrana	AY.99.2	EPI_ISL_7246229
hCoV-19|Brazil|Serrana|128882|2021-10-11	2021-10-11	betacoronavirus	South America	Brazil	São Paulo	Serrana	AY.3	EPI_ISL_7247156
hCoV-19|Brazil|Serrana|128883|2021-10-13	2021-10-13	betacoronavirus	South America	Brazil	São Paulo	Serrana	AY.26	EPI_ISL_7246239
hCoV-19|Brazil|Serrana|128884|2021-10-13	2021-10-13	betacoronavirus	South America	Brazil	São Paulo	Serrana	AY.99.2	EPI_ISL_7246978
hCoV-19|Brazil|Serrana|128885|2021-10-11	2021-10-11	betacoronavirus	South America	Brazil	São Paulo	Serrana	AY.99.2	EPI_ISL_7246247
hCoV-19|Brazil|Serrana|128887|2021-10-13	2021-10-13	betacoronavirus	South America	Brazil	São Paulo	Serrana	AY.99.2	EPI_ISL_7246255
hCoV-19|Brazil|Serrana|128892|2021-10-13	2021-10-13	betacoronavirus	South America	Brazil	São Paulo	Serrana	AY.3	EPI_ISL_7246260
hCoV-19|Brazil|Serrana|128893|2021-10-13	2021-10-13	betacoronavirus	South America	Brazil	São Paulo	Serrana	AY.26	EPI_ISL_7246264
hCoV-19|Brazil|Serrana|128894|2021-10-13	2021-10-13	betacoronavirus	South America	Brazil	São Paulo	Serrana	AY.99.2	EPI_ISL_7246274
hCoV-19|Brazil|Serrana|128895|2021-10-13	2021-10-13	betacoronavirus	South America	Brazil	São Paulo	Serrana	AY.99.2	EPI_ISL_7247215
hCoV-19|Brazil|Serrana|128901|2021-10-11	2021-10-11	betacoronavirus	South America	Brazil	São Paulo	Serrana	AY.99.2	EPI_ISL_7246279
hCoV-19|Brazil|Serrana|128904|2021-10-11	2021-10-11	betacoronavirus	South America	Brazil	São Paulo	Serrana	AY.26	EPI_ISL_7246284
hCoV-19|Brazil|Serrana|128906|2021-10-11	2021-10-11	betacoronavirus	South America	Brazil	São Paulo	Serrana	AY.99.2	EPI_ISL_7246291
hCoV-19|Brazil|Serrana|129|2022-01-03	2022-01-03	betacoronavirus	South America	Brazil	São Paulo	Serrana	BA.1	EPI_ISL_9305410
hCoV-19|Brazil|Serrana|1290|2022-01-04	2022-01-04	betacoronavirus	South America	Brazil	São Paulo	Serrana	BA.1	EPI_ISL_9305545
hCoV-19|Brazil|Serrana|129298|2021-10-13	2021-10-13	betacoronavirus	South America	Brazil	São Paulo	Serrana	AY.26	EPI_ISL_7246470
hCoV-19|Brazil|Serrana|129300|2021-10-13	2021-10-13	betacoronavirus	South America	Brazil	São Paulo	Serrana	AY.99.2	EPI_ISL_7246479
hCoV-19|Brazil|Serrana|129304|2021-10-13	2021-10-13	betacoronavirus	South America	Brazil	São Paulo	Serrana	AY.99.2	EPI_ISL_7247199
hCoV-19|Brazil|Serrana|129305|2021-10-13	2021-10-13	betacoronavirus	South America	Brazil	São Paulo	Serrana	AY.3	EPI_ISL_7247118
hCoV-19|Brazil|Serrana|129306|2021-10-13	2021-10-13	betacoronavirus	South America	Brazil	São Paulo	Serrana	AY.99.2	EPI_ISL_7246987
hCoV-19|Brazil|Serrana|129307|2021-10-13	2021-10-13	betacoronavirus	South America	Brazil	São Paulo	Serrana	AY.3	EPI_ISL_7246491
hCoV-19|Brazil|Serrana|129309|2021-10-13	2021-10-13	betacoronavirus	South America	Brazil	São Paulo	Serrana	AY.99.2	EPI_ISL_7246494
hCoV-19|Brazil|Serrana|129311|2021-10-13	2021-10-13	betacoronavirus	South America	Brazil	São Paulo	Serrana	AY.99.2	EPI_ISL_7246998
hCoV-19|Brazil|Serrana|129314|2021-10-13	2021-10-13	betacoronavirus	South America	Brazil	São Paulo	Serrana	AY.99.2	EPI_ISL_7246504
hCoV-19|Brazil|Serrana|129315|2021-10-13	2021-10-13	betacoronavirus	South America	Brazil	São Paulo	Serrana	AY.99.2	EPI_ISL_7246513
hCoV-19|Brazil|Serrana|129318|2021-10-13	2021-10-13	betacoronavirus	South America	Brazil	São Paulo	Serrana	AY.99.2	EPI_ISL_7246521
hCoV-19|Brazil|Serrana|129319|2021-10-13	2021-10-13	betacoronavirus	South America	Brazil	São Paulo	Serrana	AY.99.2	EPI_ISL_7247149
hCoV-19|Brazil|Serrana|129322|2021-10-13	2021-10-13	betacoronavirus	South America	Brazil	São Paulo	Serrana	AY.3	EPI_ISL_7246526
hCoV-19|Brazil|Serrana|129325|2021-10-13	2021-10-13	betacoronavirus	South America	Brazil	São Paulo	Serrana	AY.3	EPI_ISL_7246922
hCoV-19|Brazil|Serrana|129326|2021-10-13	2021-10-13	betacoronavirus	South America	Brazil	São Paulo	Serrana	AY.99.2	EPI_ISL_7246531
hCoV-19|Brazil|Serrana|129329|2021-10-13	2021-10-13	betacoronavirus	South America	Brazil	São Paulo	Serrana	AY.3	EPI_ISL_7246538
hCoV-19|Brazil|Serrana|129331|2021-10-13	2021-10-13	betacoronavirus	South America	Brazil	São Paulo	Serrana	AY.99.2	EPI_ISL_7246539
hCoV-19|Brazil|Serrana|129338|2021-10-13	2021-10-13	betacoronavirus	South America	Brazil	São Paulo	Serrana	AY.26	EPI_ISL_7246545
hCoV-19|Brazil|Serrana|129339|2021-10-13	2021-10-13	betacoronavirus	South America	Brazil	São Paulo	Serrana	AY.3	EPI_ISL_7246554
hCoV-19|Brazil|Serrana|129340|2021-10-13	2021-10-13	betacoronavirus	South America	Brazil	São Paulo	Serrana	AY.25	EPI_ISL_7246562
hCoV-19|Brazil|Serrana|129343|2021-10-13	2021-10-13	betacoronavirus	South America	Brazil	São Paulo	Serrana	AY.3	EPI_ISL_7247281
hCoV-19|Brazil|Serrana|129346|2021-10-13	2021-10-13	betacoronavirus	South America	Brazil	São Paulo	Serrana	AY.3	EPI_ISL_7246565
hCoV-19|Brazil|Serrana|129349|2021-10-13	2021-10-13	betacoronavirus	South America	Brazil	São Paulo	Serrana	AY.99.2	EPI_ISL_7246575
hCoV-19|Brazil|Serrana|129350|2021-10-13	2021-10-13	betacoronavirus	South America	Brazil	São Paulo	Serrana	AY.99.2	EPI_ISL_7246581
hCoV-19|Brazil|Serrana|129351|2021-10-13	2021-10-13	betacoronavirus	South America	Brazil	São Paulo	Serrana	AY.25	EPI_ISL_7246591
hCoV-19|Brazil|Serrana|129355|2021-10-14	2021-10-14	betacoronavirus	South America	Brazil	São Paulo	Serrana	AY.99.2	EPI_ISL_7246601
hCoV-19|Brazil|Serrana|129818|2021-10-15	2021-10-15	betacoronavirus	South America	Brazil	São Paulo	Serrana	AY.99.2	EPI_ISL_7246711
hCoV-19|Brazil|Serrana|129825|2021-10-15	2021-10-15	betacoronavirus	South America	Brazil	São Paulo	Serrana	AY.99.2	EPI_ISL_7246718
hCoV-19|Brazil|Serrana|129832|2021-10-15	2021-10-15	betacoronavirus	South America	Brazil	São Paulo	Serrana	AY.99.2	EPI_ISL_7247069
hCoV-19|Brazil|Serrana|129836|2021-10-15	2021-10-15	betacoronavirus	South America	Brazil	São Paulo	Serrana	AY.99.2	EPI_ISL_7246723
hCoV-19|Brazil|Serrana|129837|2021-10-15	2021-10-15	betacoronavirus	South America	Brazil	São Paulo	Serrana	AY.3	EPI_ISL_7246732
hCoV-19|Brazil|Serrana|129838|2021-10-15	2021-10-15	betacoronavirus	South America	Brazil	São Paulo	Serrana	AY.99.2	EPI_ISL_7246737
hCoV-19|Brazil|Serrana|129841|2021-10-15	2021-10-15	betacoronavirus	South America	Brazil	São Paulo	Serrana	AY.3	EPI_ISL_7246746
hCoV-19|Brazil|Serrana|129843|2021-10-15	2021-10-15	betacoronavirus	South America	Brazil	São Paulo	Serrana	AY.3	EPI_ISL_7246755
hCoV-19|Brazil|Serrana|129846|2021-10-15	2021-10-15	betacoronavirus	South America	Brazil	São Paulo	Serrana	AY.99.2	EPI_ISL_7246763
hCoV-19|Brazil|Serrana|129850|2021-10-15	2021-10-15	betacoronavirus	South America	Brazil	São Paulo	Serrana	AY.99.2	EPI_ISL_7246767
hCoV-19|Brazil|Serrana|129860|2021-10-15	2021-10-15	betacoronavirus	South America	Brazil	São Paulo	Serrana	AY.3	EPI_ISL_7247246
hCoV-19|Brazil|Serrana|129861|2021-10-15	2021-10-15	betacoronavirus	South America	Brazil	São Paulo	Serrana	AY.99.2	EPI_ISL_7246776
hCoV-19|Brazil|Serrana|129865|2021-10-15	2021-10-15	betacoronavirus	South America	Brazil	São Paulo	Serrana	AY.99.2	EPI_ISL_7246780
hCoV-19|Brazil|Serrana|129866|2021-10-15	2021-10-15	betacoronavirus	South America	Brazil	São Paulo	Serrana	AY.43	EPI_ISL_7246786
hCoV-19|Brazil|Serrana|129867|2021-10-15	2021-10-15	betacoronavirus	South America	Brazil	São Paulo	Serrana	AY.99.2	EPI_ISL_7247019
hCoV-19|Brazil|Serrana|129868|2021-10-15	2021-10-15	betacoronavirus	South America	Brazil	São Paulo	Serrana	AY.99.2	EPI_ISL_7246792
hCoV-19|Brazil|Serrana|129870|2021-10-15	2021-10-15	betacoronavirus	South America	Brazil	São Paulo	Serrana	AY.26	EPI_ISL_7246798
hCoV-19|Brazil|Serrana|129873|2021-10-15	2021-10-15	betacoronavirus	South America	Brazil	São Paulo	Serrana	AY.99.2	EPI_ISL_7246807
hCoV-19|Brazil|Serrana|129877|2021-10-15	2021-10-15	betacoronavirus	South America	Brazil	São Paulo	Serrana	AY.3	EPI_ISL_7247141
hCoV-19|Brazil|Serrana|129961|2021-10-18	2021-10-18	betacoronavirus	South America	Brazil	São Paulo	Serrana	AY.99.2	EPI_ISL_14204931
hCoV-19|Brazil|Serrana|129963|2021-10-18	2021-10-18	betacoronavirus	South America	Brazil	São Paulo	Serrana	AY.99.2	EPI_ISL_14205339
hCoV-19|Brazil|Serrana|129965|2021-10-18	2021-10-18	betacoronavirus	South America	Brazil	São Paulo	Serrana	AY.99.2	EPI_ISL_14204930
hCoV-19|Brazil|Serrana|129974|2021-10-18	2021-10-18	betacoronavirus	South America	Brazil	São Paulo	Serrana	AY.99.2	EPI_ISL_14204929
hCoV-19|Brazil|Serrana|129975|2021-10-18	2021-10-18	betacoronavirus	South America	Brazil	São Paulo	Serrana	AY.99.2	EPI_ISL_14204928
hCoV-19|Brazil|Serrana|129977|2021-10-18	2021-10-18	betacoronavirus	South America	Brazil	São Paulo	Serrana	AY.99.2	EPI_ISL_14204927
hCoV-19|Brazil|Serrana|129987|2021-10-18	2021-10-18	betacoronavirus	South America	Brazil	São Paulo	Serrana	AY.99.2	EPI_ISL_14204926
hCoV-19|Brazil|Serrana|129990|2021-10-18	2021-10-18	betacoronavirus	South America	Brazil	São Paulo	Serrana	AY.99.2	EPI_ISL_14204925
hCoV-19|Brazil|Serrana|129999|2021-10-18	2021-10-18	betacoronavirus	South America	Brazil	São Paulo	Serrana	AY.99.2	EPI_ISL_14204924
hCoV-19|Brazil|Serrana|1300|2022-01-03	2022-01-03	betacoronavirus	South America	Brazil	São Paulo	Serrana	BA.1.1.1	EPI_ISL_9305547
hCoV-19|Brazil|Serrana|130004|2021-10-15	2021-10-15	betacoronavirus	South America	Brazil	São Paulo	Serrana	AY.99.2	EPI_ISL_14204923
hCoV-19|Brazil|Serrana|130005|2021-10-18	2021-10-18	betacoronavirus	South America	Brazil	São Paulo	Serrana	AY.99.2	EPI_ISL_14204922
hCoV-19|Brazil|Serrana|130009|2021-10-18	2021-10-18	betacoronavirus	South America	Brazil	São Paulo	Serrana	AY.99.2	EPI_ISL_14204921
hCoV-19|Brazil|Serrana|130025|2021-10-18	2021-10-18	betacoronavirus	South America	Brazil	São Paulo	Serrana	AY.99.2	EPI_ISL_14205385
hCoV-19|Brazil|Serrana|130030|2021-10-18	2021-10-18	betacoronavirus	South America	Brazil	São Paulo	Serrana	AY.99.2	EPI_ISL_14204920
hCoV-19|Brazil|Serrana|130036|2021-10-18	2021-10-18	betacoronavirus	South America	Brazil	São Paulo	Serrana	AY.99.2	EPI_ISL_14205059
hCoV-19|Brazil|Serrana|130038|2021-10-18	2021-10-18	betacoronavirus	South America	Brazil	São Paulo	Serrana	AY.25	EPI_ISL_7369716
hCoV-19|Brazil|Serrana|130041|2021-10-18	2021-10-18	betacoronavirus	South America	Brazil	São Paulo	Serrana	AY.25	EPI_ISL_7369720
hCoV-19|Brazil|Serrana|130042|2021-10-18	2021-10-18	betacoronavirus	South America	Brazil	São Paulo	Serrana	AY.25	EPI_ISL_7370484
hCoV-19|Brazil|Serrana|130044|2021-10-18	2021-10-18	betacoronavirus	South America	Brazil	São Paulo	Serrana	AY.99.2	EPI_ISL_7370515
hCoV-19|Brazil|Serrana|130046|2021-10-18	2021-10-18	betacoronavirus	South America	Brazil	São Paulo	Serrana	AY.99.2	EPI_ISL_7370499
hCoV-19|Brazil|Serrana|130047|2021-10-18	2021-10-18	betacoronavirus	South America	Brazil	São Paulo	Serrana	AY.26	EPI_ISL_7369729
hCoV-19|Brazil|Serrana|130049|2021-10-18	2021-10-18	betacoronavirus	South America	Brazil	São Paulo	Serrana	AY.26	EPI_ISL_7370487
hCoV-19|Brazil|Serrana|1303|2022-01-04	2022-01-04	betacoronavirus	South America	Brazil	São Paulo	Serrana	BA.1.14.1	EPI_ISL_9305529
hCoV-19|Brazil|Serrana|130371|2021-10-19	2021-10-19	betacoronavirus	South America	Brazil	São Paulo	Serrana	AY.3	EPI_ISL_7370503
hCoV-19|Brazil|Serrana|130375|2021-10-19	2021-10-19	betacoronavirus	South America	Brazil	São Paulo	Serrana	P.1.7	EPI_ISL_7370481
hCoV-19|Brazil|Serrana|130378|2021-10-19	2021-10-19	betacoronavirus	South America	Brazil	São Paulo	Serrana	AY.3	EPI_ISL_7369771
hCoV-19|Brazil|Serrana|130379|2021-10-19	2021-10-19	betacoronavirus	South America	Brazil	São Paulo	Serrana	AY.99.2	EPI_ISL_7369778
hCoV-19|Brazil|Serrana|130380|2021-10-19	2021-10-19	betacoronavirus	South America	Brazil	São Paulo	Serrana	AY.99.2	EPI_ISL_7370523
hCoV-19|Brazil|Serrana|130382|2021-10-19	2021-10-19	betacoronavirus	South America	Brazil	São Paulo	Serrana	AY.99.2	EPI_ISL_7369781
hCoV-19|Brazil|Serrana|130385|2021-10-19	2021-10-19	betacoronavirus	South America	Brazil	São Paulo	Serrana	AY.99.2	EPI_ISL_7370485
hCoV-19|Brazil|Serrana|130386|2021-10-19	2021-10-19	betacoronavirus	South America	Brazil	São Paulo	Serrana	AY.99.2	EPI_ISL_7369787
hCoV-19|Brazil|Serrana|130388|2021-10-19	2021-10-19	betacoronavirus	South America	Brazil	São Paulo	Serrana	AY.99.2	EPI_ISL_7369794
hCoV-19|Brazil|Serrana|130389|2021-10-19	2021-10-19	betacoronavirus	South America	Brazil	São Paulo	Serrana	AY.99.2	EPI_ISL_7369804
hCoV-19|Brazil|Serrana|130390|2021-10-19	2021-10-19	betacoronavirus	South America	Brazil	São Paulo	Serrana	AY.99.2	EPI_ISL_7369812
hCoV-19|Brazil|Serrana|130392|2021-10-19	2021-10-19	betacoronavirus	South America	Brazil	São Paulo	Serrana	AY.99.2	EPI_ISL_7369821
hCoV-19|Brazil|Serrana|130393|2021-10-19	2021-10-19	betacoronavirus	South America	Brazil	São Paulo	Serrana	AY.99.2	EPI_ISL_7370489
hCoV-19|Brazil|Serrana|130395|2021-10-19	2021-10-19	betacoronavirus	South America	Brazil	São Paulo	Serrana	AY.99.2	EPI_ISL_7369825
hCoV-19|Brazil|Serrana|130396|2021-10-19	2021-10-19	betacoronavirus	South America	Brazil	São Paulo	Serrana	AY.99.2	EPI_ISL_7369832
hCoV-19|Brazil|Serrana|130397|2021-10-19	2021-10-19	betacoronavirus	South America	Brazil	São Paulo	Serrana	AY.99.2	EPI_ISL_7370480
hCoV-19|Brazil|Serrana|130401|2021-10-19	2021-10-19	betacoronavirus	South America	Brazil	São Paulo	Serrana	P.1.7	EPI_ISL_7370482
hCoV-19|Brazil|Serrana|130406|2021-10-19	2021-10-19	betacoronavirus	South America	Brazil	São Paulo	Serrana	AY.99.2	EPI_ISL_7369842
hCoV-19|Brazil|Serrana|130408|2021-10-19	2021-10-19	betacoronavirus	South America	Brazil	São Paulo	Serrana	AY.99.2	EPI_ISL_7369849
hCoV-19|Brazil|Serrana|130411|2021-10-19	2021-10-19	betacoronavirus	South America	Brazil	São Paulo	Serrana	AY.99.2	EPI_ISL_7369859
hCoV-19|Brazil|Serrana|130412|2021-10-19	2021-10-19	betacoronavirus	South America	Brazil	São Paulo	Serrana	AY.99.2	EPI_ISL_7369866
hCoV-19|Brazil|Serrana|130415|2021-10-19	2021-10-19	betacoronavirus	South America	Brazil	São Paulo	Serrana	AY.26	EPI_ISL_7370510
hCoV-19|Brazil|Serrana|130417|2021-10-19	2021-10-19	betacoronavirus	South America	Brazil	São Paulo	Serrana	AY.99.2	EPI_ISL_7369875
hCoV-19|Brazil|Serrana|130418|2021-10-19	2021-10-19	betacoronavirus	South America	Brazil	São Paulo	Serrana	AY.99.2	EPI_ISL_7369886
hCoV-19|Brazil|Serrana|130423|2021-10-19	2021-10-19	betacoronavirus	South America	Brazil	São Paulo	Serrana	AY.99.2	EPI_ISL_7370513
hCoV-19|Brazil|Serrana|130424|2021-10-18	2021-10-18	betacoronavirus	South America	Brazil	São Paulo	Serrana	AY.3	EPI_ISL_7370519
hCoV-19|Brazil|Serrana|130425|2021-10-19	2021-10-19	betacoronavirus	South America	Brazil	São Paulo	Serrana	AY.99.2	EPI_ISL_7370502
hCoV-19|Brazil|Serrana|130429|2021-10-19	2021-10-19	betacoronavirus	South America	Brazil	São Paulo	Serrana	AY.99.2	EPI_ISL_7369890
hCoV-19|Brazil|Serrana|130430|2021-10-19	2021-10-19	betacoronavirus	South America	Brazil	São Paulo	Serrana	P.1.7	EPI_ISL_7370483
hCoV-19|Brazil|Serrana|130431|2021-10-19	2021-10-19	betacoronavirus	South America	Brazil	São Paulo	Serrana	AY.26	EPI_ISL_7370524
hCoV-19|Brazil|Serrana|130432|2021-10-19	2021-10-19	betacoronavirus	South America	Brazil	São Paulo	Serrana	AY.99.2	EPI_ISL_7370512
hCoV-19|Brazil|Serrana|130435|2021-10-19	2021-10-19	betacoronavirus	South America	Brazil	São Paulo	Serrana	AY.99.2	EPI_ISL_7370514
hCoV-19|Brazil|Serrana|130437|2021-10-19	2021-10-19	betacoronavirus	South America	Brazil	São Paulo	Serrana	AY.99.2	EPI_ISL_7369897
hCoV-19|Brazil|Serrana|130441|2021-10-19	2021-10-19	betacoronavirus	South America	Brazil	São Paulo	Serrana	AY.99.2	EPI_ISL_7369904
hCoV-19|Brazil|Serrana|130444|2021-10-19	2021-10-19	betacoronavirus	South America	Brazil	São Paulo	Serrana	AY.46.3	EPI_ISL_7369909
hCoV-19|Brazil|Serrana|130445|2021-10-19	2021-10-19	betacoronavirus	South America	Brazil	São Paulo	Serrana	AY.99.2	EPI_ISL_7369915
hCoV-19|Brazil|Serrana|130446|2021-10-19	2021-10-19	betacoronavirus	South America	Brazil	São Paulo	Serrana	AY.3	EPI_ISL_7369922
hCoV-19|Brazil|Serrana|130448|2021-10-19	2021-10-19	betacoronavirus	South America	Brazil	São Paulo	Serrana	AY.99.2	EPI_ISL_7370526
hCoV-19|Brazil|Serrana|130449|2021-10-18	2021-10-18	betacoronavirus	South America	Brazil	São Paulo	Serrana	AY.99.2	EPI_ISL_7370504
hCoV-19|Brazil|Serrana|130452|2021-10-19	2021-10-19	betacoronavirus	South America	Brazil	São Paulo	Serrana	AY.99.2	EPI_ISL_7369929
hCoV-19|Brazil|Serrana|130453|2021-10-19	2021-10-19	betacoronavirus	South America	Brazil	São Paulo	Serrana	AY.99.2	EPI_ISL_7369937
hCoV-19|Brazil|Serrana|130457|2021-10-19	2021-10-19	betacoronavirus	South America	Brazil	São Paulo	Serrana	AY.25	EPI_ISL_7369941
hCoV-19|Brazil|Serrana|130458|2021-10-18	2021-10-18	betacoronavirus	South America	Brazil	São Paulo	Serrana	AY.25	EPI_ISL_7370494
hCoV-19|Brazil|Serrana|130459|2021-10-19	2021-10-19	betacoronavirus	South America	Brazil	São Paulo	Serrana	AY.99.2	EPI_ISL_7370500
hCoV-19|Brazil|Serrana|130460|2021-10-19	2021-10-19	betacoronavirus	South America	Brazil	São Paulo	Serrana	AY.99.2	EPI_ISL_7369945
hCoV-19|Brazil|Serrana|130461|2021-10-19	2021-10-19	betacoronavirus	South America	Brazil	São Paulo	Serrana	AY.99.2	EPI_ISL_7369949
hCoV-19|Brazil|Serrana|130797|2021-10-20	2021-10-20	betacoronavirus	South America	Brazil	São Paulo	Serrana	AY.99.2	EPI_ISL_7370506
hCoV-19|Brazil|Serrana|130799|2021-10-20	2021-10-20	betacoronavirus	South America	Brazil	São Paulo	Serrana	AY.3	EPI_ISL_7369974
hCoV-19|Brazil|Serrana|130801|2021-10-20	2021-10-20	betacoronavirus	South America	Brazil	São Paulo	Serrana	AY.99.2	EPI_ISL_7369980
hCoV-19|Brazil|Serrana|130806|2021-10-20	2021-10-20	betacoronavirus	South America	Brazil	São Paulo	Serrana	AY.99.2	EPI_ISL_7370525
hCoV-19|Brazil|Serrana|130809|2021-10-20	2021-10-20	betacoronavirus	South America	Brazil	São Paulo	Serrana	AY.99.2	EPI_ISL_7369986
hCoV-19|Brazil|Serrana|130810|2021-10-20	2021-10-20	betacoronavirus	South America	Brazil	São Paulo	Serrana	AY.99.2	EPI_ISL_7369993
hCoV-19|Brazil|Serrana|130815|2021-10-20	2021-10-20	betacoronavirus	South America	Brazil	São Paulo	Serrana	AY.26	EPI_ISL_7370001
hCoV-19|Brazil|Serrana|130817|2021-10-20	2021-10-20	betacoronavirus	South America	Brazil	São Paulo	Serrana	AY.99.2	EPI_ISL_7370476
hCoV-19|Brazil|Serrana|130823|2021-10-20	2021-10-20	betacoronavirus	South America	Brazil	São Paulo	Serrana	AY.26	EPI_ISL_7370004
hCoV-19|Brazil|Serrana|130826|2021-10-20	2021-10-20	betacoronavirus	South America	Brazil	São Paulo	Serrana	AY.99.2	EPI_ISL_7370497
hCoV-19|Brazil|Serrana|130827|2021-10-20	2021-10-20	betacoronavirus	South America	Brazil	São Paulo	Serrana	AY.26	EPI_ISL_7370012
hCoV-19|Brazil|Serrana|130833|2021-10-19	2021-10-19	betacoronavirus	South America	Brazil	São Paulo	Serrana	AY.99.2	EPI_ISL_7370517
hCoV-19|Brazil|Serrana|130834|2021-10-20	2021-10-20	betacoronavirus	South America	Brazil	São Paulo	Serrana	P.1.7	EPI_ISL_7370505
hCoV-19|Brazil|Serrana|130841|2021-10-20	2021-10-20	betacoronavirus	South America	Brazil	São Paulo	Serrana	AY.99.2	EPI_ISL_7370508
hCoV-19|Brazil|Serrana|130843|2021-10-20	2021-10-20	betacoronavirus	South America	Brazil	São Paulo	Serrana	AY.99.2	EPI_ISL_7370527
hCoV-19|Brazil|Serrana|130849|2021-10-20	2021-10-20	betacoronavirus	South America	Brazil	São Paulo	Serrana	AY.99.2	EPI_ISL_7370516
hCoV-19|Brazil|Serrana|130850|2021-10-20	2021-10-20	betacoronavirus	South America	Brazil	São Paulo	Serrana	AY.99.2	EPI_ISL_7370507
hCoV-19|Brazil|Serrana|130854|2021-10-20	2021-10-20	betacoronavirus	South America	Brazil	São Paulo	Serrana	AY.99.2	EPI_ISL_7370022
hCoV-19|Brazil|Serrana|130858|2021-10-20	2021-10-20	betacoronavirus	South America	Brazil	São Paulo	Serrana	AY.99.2	EPI_ISL_7370031
hCoV-19|Brazil|Serrana|130859|2021-10-20	2021-10-20	betacoronavirus	South America	Brazil	São Paulo	Serrana	AY.99.2	EPI_ISL_7370035
hCoV-19|Brazil|Serrana|131178|2021-10-21	2021-10-21	betacoronavirus	South America	Brazil	São Paulo	Serrana	AY.99.2	EPI_ISL_7370066
hCoV-19|Brazil|Serrana|131180|2021-10-21	2021-10-21	betacoronavirus	South America	Brazil	São Paulo	Serrana	AY.99.2	EPI_ISL_7370069
hCoV-19|Brazil|Serrana|131183|2021-10-21	2021-10-21	betacoronavirus	South America	Brazil	São Paulo	Serrana	AY.3	EPI_ISL_7370076
hCoV-19|Brazil|Serrana|131185|2021-10-21	2021-10-21	betacoronavirus	South America	Brazil	São Paulo	Serrana	AY.46.3	EPI_ISL_7370082
hCoV-19|Brazil|Serrana|131187|2021-10-21	2021-10-21	betacoronavirus	South America	Brazil	São Paulo	Serrana	AY.99.2	EPI_ISL_7370518
hCoV-19|Brazil|Serrana|131189|2021-10-21	2021-10-21	betacoronavirus	South America	Brazil	São Paulo	Serrana	AY.122	EPI_ISL_7370089
hCoV-19|Brazil|Serrana|131190|2021-10-21	2021-10-21	betacoronavirus	South America	Brazil	São Paulo	Serrana	AY.26	EPI_ISL_7370096
hCoV-19|Brazil|Serrana|131193|2021-10-21	2021-10-21	betacoronavirus	South America	Brazil	São Paulo	Serrana	AY.3	EPI_ISL_7370528
hCoV-19|Brazil|Serrana|131195|2021-10-21	2021-10-21	betacoronavirus	South America	Brazil	São Paulo	Serrana	AY.26	EPI_ISL_7370100
hCoV-19|Brazil|Serrana|131196|2021-10-21	2021-10-21	betacoronavirus	South America	Brazil	São Paulo	Serrana	AY.99.2	EPI_ISL_7370501
hCoV-19|Brazil|Serrana|131197|2021-10-21	2021-10-21	betacoronavirus	South America	Brazil	São Paulo	Serrana	AY.99.2	EPI_ISL_7370111
hCoV-19|Brazil|Serrana|131198|2021-10-21	2021-10-21	betacoronavirus	South America	Brazil	São Paulo	Serrana	AY.99.2	EPI_ISL_7370479
hCoV-19|Brazil|Serrana|131204|2021-10-21	2021-10-21	betacoronavirus	South America	Brazil	São Paulo	Serrana	AY.99.2	EPI_ISL_7370113
hCoV-19|Brazil|Serrana|131205|2021-10-21	2021-10-21	betacoronavirus	South America	Brazil	São Paulo	Serrana	AY.99.2	EPI_ISL_7370496
hCoV-19|Brazil|Serrana|131207|2021-10-21	2021-10-21	betacoronavirus	South America	Brazil	São Paulo	Serrana	AY.99.2	EPI_ISL_7370490
hCoV-19|Brazil|Serrana|131208|2021-10-21	2021-10-21	betacoronavirus	South America	Brazil	São Paulo	Serrana	AY.99.2	EPI_ISL_7370522
hCoV-19|Brazil|Serrana|131216|2021-10-21	2021-10-21	betacoronavirus	South America	Brazil	São Paulo	Serrana	AY.3	EPI_ISL_7370126
hCoV-19|Brazil|Serrana|131217|2021-10-21	2021-10-21	betacoronavirus	South America	Brazil	São Paulo	Serrana	AY.99.2	EPI_ISL_7370493
hCoV-19|Brazil|Serrana|131220|2021-10-21	2021-10-21	betacoronavirus	South America	Brazil	São Paulo	Serrana	AY.26	EPI_ISL_7370131
hCoV-19|Brazil|Serrana|131224|2021-10-21	2021-10-21	betacoronavirus	South America	Brazil	São Paulo	Serrana	AY.99.2	EPI_ISL_7370136
hCoV-19|Brazil|Serrana|131225|2021-10-20	2021-10-20	betacoronavirus	South America	Brazil	São Paulo	Serrana	AY.99.2	EPI_ISL_7370477
hCoV-19|Brazil|Serrana|131229|2021-10-20	2021-10-20	betacoronavirus	South America	Brazil	São Paulo	Serrana	AY.99.2	EPI_ISL_7370143
hCoV-19|Brazil|Serrana|131230|2021-10-20	2021-10-20	betacoronavirus	South America	Brazil	São Paulo	Serrana	AY.99.2	EPI_ISL_7370150
hCoV-19|Brazil|Serrana|1313|2022-01-04	2022-01-04	betacoronavirus	South America	Brazil	São Paulo	Serrana	BA.1.14	EPI_ISL_9305528
hCoV-19|Brazil|Serrana|131630|2021-10-22	2021-10-22	betacoronavirus	South America	Brazil	São Paulo	Serrana	AY.99.2	EPI_ISL_7370198
hCoV-19|Brazil|Serrana|131631|2021-10-22	2021-10-22	betacoronavirus	South America	Brazil	São Paulo	Serrana	AY.25	EPI_ISL_7370203
hCoV-19|Brazil|Serrana|131635|2021-10-22	2021-10-22	betacoronavirus	South America	Brazil	São Paulo	Serrana	AY.99.2	EPI_ISL_7370208
hCoV-19|Brazil|Serrana|131640|2021-10-22	2021-10-22	betacoronavirus	South America	Brazil	São Paulo	Serrana	AY.99.2	EPI_ISL_7370223
hCoV-19|Brazil|Serrana|131641|2021-10-22	2021-10-22	betacoronavirus	South America	Brazil	São Paulo	Serrana	AY.3	EPI_ISL_7370225
hCoV-19|Brazil|Serrana|131642|2021-10-22	2021-10-22	betacoronavirus	South America	Brazil	São Paulo	Serrana	AY.3	EPI_ISL_7370233
hCoV-19|Brazil|Serrana|131644|2021-10-22	2021-10-22	betacoronavirus	South America	Brazil	São Paulo	Serrana	AY.99.2	EPI_ISL_7370240
hCoV-19|Brazil|Serrana|131649|2021-10-22	2021-10-22	betacoronavirus	South America	Brazil	São Paulo	Serrana	AY.3	EPI_ISL_7370248
hCoV-19|Brazil|Serrana|131650|2021-10-22	2021-10-22	betacoronavirus	South America	Brazil	São Paulo	Serrana	AY.26	EPI_ISL_7370257
hCoV-19|Brazil|Serrana|131652|2021-10-22	2021-10-22	betacoronavirus	South America	Brazil	São Paulo	Serrana	AY.99.2	EPI_ISL_7370264
hCoV-19|Brazil|Serrana|131659|2021-10-22	2021-10-22	betacoronavirus	South America	Brazil	São Paulo	Serrana	AY.99.2	EPI_ISL_7370269
hCoV-19|Brazil|Serrana|131664|2021-10-22	2021-10-22	betacoronavirus	South America	Brazil	São Paulo	Serrana	AY.99.2	EPI_ISL_7370273
hCoV-19|Brazil|Serrana|131673|2021-10-22	2021-10-22	betacoronavirus	South America	Brazil	São Paulo	Serrana	AY.99.2	EPI_ISL_7370284
hCoV-19|Brazil|Serrana|131677|2021-10-22	2021-10-22	betacoronavirus	South America	Brazil	São Paulo	Serrana	AY.99.2	EPI_ISL_7370288
hCoV-19|Brazil|Serrana|131680|2021-10-22	2021-10-22	betacoronavirus	South America	Brazil	São Paulo	Serrana	AY.99.2	EPI_ISL_7370492
hCoV-19|Brazil|Serrana|131685|2021-10-22	2021-10-22	betacoronavirus	South America	Brazil	São Paulo	Serrana	AY.99.2	EPI_ISL_7370292
hCoV-19|Brazil|Serrana|131691|2021-10-22	2021-10-22	betacoronavirus	South America	Brazil	São Paulo	Serrana	AY.3	EPI_ISL_7370298
hCoV-19|Brazil|Serrana|131692|2021-10-22	2021-10-22	betacoronavirus	South America	Brazil	São Paulo	Serrana	AY.99.2	EPI_ISL_7370305
hCoV-19|Brazil|Serrana|131693|2021-10-22	2021-10-22	betacoronavirus	South America	Brazil	São Paulo	Serrana	AY.99.2	EPI_ISL_7370312
hCoV-19|Brazil|Serrana|131694|2021-10-22	2021-10-22	betacoronavirus	South America	Brazil	São Paulo	Serrana	AY.99.2	EPI_ISL_7370317
hCoV-19|Brazil|Serrana|131697|2021-10-22	2021-10-22	betacoronavirus	South America	Brazil	São Paulo	Serrana	AY.99.2	EPI_ISL_7370322
hCoV-19|Brazil|Serrana|131700|2021-10-22	2021-10-22	betacoronavirus	South America	Brazil	São Paulo	Serrana	AY.99.2	EPI_ISL_7370325
hCoV-19|Brazil|Serrana|131701|2021-10-22	2021-10-22	betacoronavirus	South America	Brazil	São Paulo	Serrana	AY.99.2	EPI_ISL_7370488
hCoV-19|Brazil|Serrana|131760|2021-10-25	2021-10-25	betacoronavirus	South America	Brazil	São Paulo	Serrana	AY.99.2	EPI_ISL_14204919
hCoV-19|Brazil|Serrana|131771|2021-10-25	2021-10-25	betacoronavirus	South America	Brazil	São Paulo	Serrana	AY.99.2	EPI_ISL_14204918
hCoV-19|Brazil|Serrana|131780|2021-10-25	2021-10-25	betacoronavirus	South America	Brazil	São Paulo	Serrana	AY.99.2	EPI_ISL_14204917
hCoV-19|Brazil|Serrana|131787|2021-10-25	2021-10-25	betacoronavirus	South America	Brazil	São Paulo	Serrana	AY.99.2	EPI_ISL_14204916
hCoV-19|Brazil|Serrana|131793|2021-10-25	2021-10-25	betacoronavirus	South America	Brazil	São Paulo	Serrana	AY.99.2	EPI_ISL_7370998
hCoV-19|Brazil|Serrana|131804|2021-10-25	2021-10-25	betacoronavirus	South America	Brazil	São Paulo	Serrana	AY.99.2	EPI_ISL_7370999
hCoV-19|Brazil|Serrana|131806|2021-10-25	2021-10-25	betacoronavirus	South America	Brazil	São Paulo	Serrana	AY.99.2	EPI_ISL_7371000
hCoV-19|Brazil|Serrana|131807|2021-10-25	2021-10-25	betacoronavirus	South America	Brazil	São Paulo	Serrana	AY.3	EPI_ISL_7371001
hCoV-19|Brazil|Serrana|131808|2021-10-25	2021-10-25	betacoronavirus	South America	Brazil	São Paulo	Serrana	AY.99.2	EPI_ISL_7371002
hCoV-19|Brazil|Serrana|131809|2021-10-25	2021-10-25	betacoronavirus	South America	Brazil	São Paulo	Serrana	AY.99.2	EPI_ISL_7371003
hCoV-19|Brazil|Serrana|131812|2021-10-25	2021-10-25	betacoronavirus	South America	Brazil	São Paulo	Serrana	AY.99.2	EPI_ISL_7371004
hCoV-19|Brazil|Serrana|131813|2021-10-25	2021-10-25	betacoronavirus	South America	Brazil	São Paulo	Serrana	AY.99.2	EPI_ISL_7371595
hCoV-19|Brazil|Serrana|131815|2021-10-25	2021-10-25	betacoronavirus	South America	Brazil	São Paulo	Serrana	AY.99.2	EPI_ISL_7371005
hCoV-19|Brazil|Serrana|131822|2021-10-25	2021-10-25	betacoronavirus	South America	Brazil	São Paulo	Serrana	AY.99.2	EPI_ISL_7371561
hCoV-19|Brazil|Serrana|131825|2021-10-25	2021-10-25	betacoronavirus	South America	Brazil	São Paulo	Serrana	AY.99.2	EPI_ISL_7371006
hCoV-19|Brazil|Serrana|131827|2021-10-25	2021-10-25	betacoronavirus	South America	Brazil	São Paulo	Serrana	AY.99.2	EPI_ISL_7371007
hCoV-19|Brazil|Serrana|131831|2021-10-25	2021-10-25	betacoronavirus	South America	Brazil	São Paulo	Serrana	AY.99.2	EPI_ISL_7371008
hCoV-19|Brazil|Serrana|131838|2021-10-25	2021-10-25	betacoronavirus	South America	Brazil	São Paulo	Serrana	AY.99.2	EPI_ISL_7371658
hCoV-19|Brazil|Serrana|131839|2021-10-25	2021-10-25	betacoronavirus	South America	Brazil	São Paulo	Serrana	AY.99.2	EPI_ISL_7371009
hCoV-19|Brazil|Serrana|1319|2022-01-04	2022-01-04	betacoronavirus	South America	Brazil	São Paulo	Serrana	BA.1.9	EPI_ISL_9305542
hCoV-19|Brazil|Serrana|132260|2021-10-26	2021-10-26	betacoronavirus	South America	Brazil	São Paulo	Serrana	AY.46.3	EPI_ISL_7371914
hCoV-19|Brazil|Serrana|132266|2021-10-26	2021-10-26	betacoronavirus	South America	Brazil	São Paulo	Serrana	AY.3	EPI_ISL_7371013
hCoV-19|Brazil|Serrana|132269|2021-10-26	2021-10-26	betacoronavirus	South America	Brazil	São Paulo	Serrana	AY.99.2	EPI_ISL_7371014
hCoV-19|Brazil|Serrana|132270|2021-10-26	2021-10-26	betacoronavirus	South America	Brazil	São Paulo	Serrana	AY.99.2	EPI_ISL_7371015
hCoV-19|Brazil|Serrana|132273|2021-10-26	2021-10-26	betacoronavirus	South America	Brazil	São Paulo	Serrana	AY.3	EPI_ISL_7371016
hCoV-19|Brazil|Serrana|132275|2021-10-26	2021-10-26	betacoronavirus	South America	Brazil	São Paulo	Serrana	AY.99.2	EPI_ISL_7371017
hCoV-19|Brazil|Serrana|132277|2021-10-26	2021-10-26	betacoronavirus	South America	Brazil	São Paulo	Serrana	AY.99.2	EPI_ISL_7371020
hCoV-19|Brazil|Serrana|132278|2021-10-26	2021-10-26	betacoronavirus	South America	Brazil	São Paulo	Serrana	AY.3	EPI_ISL_7371021
hCoV-19|Brazil|Serrana|132279|2021-10-26	2021-10-26	betacoronavirus	South America	Brazil	São Paulo	Serrana	AY.99.2	EPI_ISL_7371022
hCoV-19|Brazil|Serrana|132281|2021-10-26	2021-10-26	betacoronavirus	South America	Brazil	São Paulo	Serrana	AY.99.2	EPI_ISL_7371788
hCoV-19|Brazil|Serrana|132282|2021-10-26	2021-10-26	betacoronavirus	South America	Brazil	São Paulo	Serrana	AY.99.2	EPI_ISL_7371023
hCoV-19|Brazil|Serrana|132286|2021-10-26	2021-10-26	betacoronavirus	South America	Brazil	São Paulo	Serrana	AY.99.2	EPI_ISL_7371024
hCoV-19|Brazil|Serrana|132290|2021-10-26	2021-10-26	betacoronavirus	South America	Brazil	São Paulo	Serrana	AY.99.2	EPI_ISL_7371025
hCoV-19|Brazil|Serrana|132291|2021-10-26	2021-10-26	betacoronavirus	South America	Brazil	São Paulo	Serrana	AY.99.2	EPI_ISL_7371026
hCoV-19|Brazil|Serrana|132292|2021-10-26	2021-10-26	betacoronavirus	South America	Brazil	São Paulo	Serrana	AY.3	EPI_ISL_7371027
hCoV-19|Brazil|Serrana|132296|2021-10-26	2021-10-26	betacoronavirus	South America	Brazil	São Paulo	Serrana	AY.99.2	EPI_ISL_7371608
hCoV-19|Brazil|Serrana|132299|2021-10-26	2021-10-26	betacoronavirus	South America	Brazil	São Paulo	Serrana	AY.3	EPI_ISL_7371028
hCoV-19|Brazil|Serrana|132307|2021-10-26	2021-10-26	betacoronavirus	South America	Brazil	São Paulo	Serrana	AY.3	EPI_ISL_7371029
hCoV-19|Brazil|Serrana|132311|2021-10-26	2021-10-26	betacoronavirus	South America	Brazil	São Paulo	Serrana	AY.3	EPI_ISL_7371030
hCoV-19|Brazil|Serrana|132317|2021-10-26	2021-10-26	betacoronavirus	South America	Brazil	São Paulo	Serrana	AY.3	EPI_ISL_7371031
hCoV-19|Brazil|Serrana|132318|2021-10-26	2021-10-26	betacoronavirus	South America	Brazil	São Paulo	Serrana	AY.99.2	EPI_ISL_7371983
hCoV-19|Brazil|Serrana|132319|2021-10-26	2021-10-26	betacoronavirus	South America	Brazil	São Paulo	Serrana	AY.99.2	EPI_ISL_7371032
hCoV-19|Brazil|Serrana|132321|2021-10-26	2021-10-26	betacoronavirus	South America	Brazil	São Paulo	Serrana	AY.5	EPI_ISL_7371033
hCoV-19|Brazil|Serrana|132322|2021-10-26	2021-10-26	betacoronavirus	South America	Brazil	São Paulo	Serrana	AY.3	EPI_ISL_7371034
hCoV-19|Brazil|Serrana|132323|2021-10-26	2021-10-26	betacoronavirus	South America	Brazil	São Paulo	Serrana	AY.3	EPI_ISL_7371035
hCoV-19|Brazil|Serrana|132327|2021-10-26	2021-10-26	betacoronavirus	South America	Brazil	São Paulo	Serrana	AY.99.2	EPI_ISL_7371746
hCoV-19|Brazil|Serrana|132328|2021-10-26	2021-10-26	betacoronavirus	South America	Brazil	São Paulo	Serrana	AY.99.2	EPI_ISL_7371688
hCoV-19|Brazil|Serrana|132330|2021-10-26	2021-10-26	betacoronavirus	South America	Brazil	São Paulo	Serrana	AY.99.2	EPI_ISL_7371975
hCoV-19|Brazil|Serrana|132331|2021-10-26	2021-10-26	betacoronavirus	South America	Brazil	São Paulo	Serrana	AY.99.2	EPI_ISL_7371619
hCoV-19|Brazil|Serrana|132333|2021-10-26	2021-10-26	betacoronavirus	South America	Brazil	São Paulo	Serrana	AY.3	EPI_ISL_7371575
hCoV-19|Brazil|Serrana|132335|2021-10-26	2021-10-26	betacoronavirus	South America	Brazil	São Paulo	Serrana	AY.3	EPI_ISL_7371036
hCoV-19|Brazil|Serrana|132337|2021-10-26	2021-10-26	betacoronavirus	South America	Brazil	São Paulo	Serrana	AY.3	EPI_ISL_7371037
hCoV-19|Brazil|Serrana|132338|2021-10-26	2021-10-26	betacoronavirus	South America	Brazil	São Paulo	Serrana	AY.3	EPI_ISL_7371038
hCoV-19|Brazil|Serrana|132340|2021-10-26	2021-10-26	betacoronavirus	South America	Brazil	São Paulo	Serrana	AY.99.2	EPI_ISL_7371039
hCoV-19|Brazil|Serrana|132342|2021-10-26	2021-10-26	betacoronavirus	South America	Brazil	São Paulo	Serrana	AY.99.2	EPI_ISL_7371516
hCoV-19|Brazil|Serrana|132346|2021-10-26	2021-10-26	betacoronavirus	South America	Brazil	São Paulo	Serrana	AY.99.2	EPI_ISL_7371040
hCoV-19|Brazil|Serrana|132348|2021-10-26	2021-10-26	betacoronavirus	South America	Brazil	São Paulo	Serrana	AY.99.2	EPI_ISL_7371041
hCoV-19|Brazil|Serrana|132349|2021-10-26	2021-10-26	betacoronavirus	South America	Brazil	São Paulo	Serrana	AY.99.2	EPI_ISL_7372011
hCoV-19|Brazil|Serrana|1324|2022-01-04	2022-01-04	betacoronavirus	South America	Brazil	São Paulo	Serrana	BA.1.1	EPI_ISL_9305534
hCoV-19|Brazil|Serrana|132733|2021-10-27	2021-10-27	betacoronavirus	South America	Brazil	São Paulo	Serrana	AY.99.2	EPI_ISL_7371050
hCoV-19|Brazil|Serrana|132734|2021-10-27	2021-10-27	betacoronavirus	South America	Brazil	São Paulo	Serrana	AY.99.2	EPI_ISL_7371051
hCoV-19|Brazil|Serrana|132735|2021-10-27	2021-10-27	betacoronavirus	South America	Brazil	São Paulo	Serrana	AY.99.2	EPI_ISL_7371052
hCoV-19|Brazil|Serrana|132740|2021-10-27	2021-10-27	betacoronavirus	South America	Brazil	São Paulo	Serrana	AY.99.2	EPI_ISL_7371053
hCoV-19|Brazil|Serrana|132742|2021-10-27	2021-10-27	betacoronavirus	South America	Brazil	São Paulo	Serrana	AY.99.2	EPI_ISL_7371054
hCoV-19|Brazil|Serrana|132747|2021-10-27	2021-10-27	betacoronavirus	South America	Brazil	São Paulo	Serrana	AY.99.2	EPI_ISL_7371055
hCoV-19|Brazil|Serrana|132749|2021-10-27	2021-10-27	betacoronavirus	South America	Brazil	São Paulo	Serrana	AY.99.2	EPI_ISL_7371650
hCoV-19|Brazil|Serrana|132751|2021-10-27	2021-10-27	betacoronavirus	South America	Brazil	São Paulo	Serrana	AY.99.2	EPI_ISL_7371056
hCoV-19|Brazil|Serrana|132758|2021-10-27	2021-10-27	betacoronavirus	South America	Brazil	São Paulo	Serrana	AY.46.3	EPI_ISL_7371901
hCoV-19|Brazil|Serrana|132763|2021-10-27	2021-10-27	betacoronavirus	South America	Brazil	São Paulo	Serrana	AY.99.2	EPI_ISL_7371057
hCoV-19|Brazil|Serrana|132765|2021-10-27	2021-10-27	betacoronavirus	South America	Brazil	São Paulo	Serrana	AY.99.2	EPI_ISL_7371058
hCoV-19|Brazil|Serrana|132767|2021-10-27	2021-10-27	betacoronavirus	South America	Brazil	São Paulo	Serrana	AY.99.2	EPI_ISL_7371059
hCoV-19|Brazil|Serrana|132768|2021-10-27	2021-10-27	betacoronavirus	South America	Brazil	São Paulo	Serrana	AY.99.2	EPI_ISL_7371926
hCoV-19|Brazil|Serrana|132770|2021-10-27	2021-10-27	betacoronavirus	South America	Brazil	São Paulo	Serrana	AY.3	EPI_ISL_7371826
hCoV-19|Brazil|Serrana|132777|2021-10-26	2021-10-26	betacoronavirus	South America	Brazil	São Paulo	Serrana	AY.3	EPI_ISL_7371060
hCoV-19|Brazil|Serrana|132780|2021-10-27	2021-10-27	betacoronavirus	South America	Brazil	São Paulo	Serrana	AY.3	EPI_ISL_7371061
hCoV-19|Brazil|Serrana|132781|2021-10-27	2021-10-27	betacoronavirus	South America	Brazil	São Paulo	Serrana	AY.46.3	EPI_ISL_7371062
hCoV-19|Brazil|Serrana|132782|2021-10-27	2021-10-27	betacoronavirus	South America	Brazil	São Paulo	Serrana	AY.99.2	EPI_ISL_7371063
hCoV-19|Brazil|Serrana|132783|2021-10-27	2021-10-27	betacoronavirus	South America	Brazil	São Paulo	Serrana	AY.3	EPI_ISL_7371064
hCoV-19|Brazil|Serrana|132786|2021-10-27	2021-10-27	betacoronavirus	South America	Brazil	São Paulo	Serrana	AY.3	EPI_ISL_7371065
hCoV-19|Brazil|Serrana|132787|2021-10-27	2021-10-27	betacoronavirus	South America	Brazil	São Paulo	Serrana	AY.99.2	EPI_ISL_7371066
hCoV-19|Brazil|Serrana|132788|2021-10-27	2021-10-27	betacoronavirus	South America	Brazil	São Paulo	Serrana	AY.3	EPI_ISL_7371067
hCoV-19|Brazil|Serrana|132791|2021-10-27	2021-10-27	betacoronavirus	South America	Brazil	São Paulo	Serrana	AY.99.2	EPI_ISL_7371068
hCoV-19|Brazil|Serrana|132792|2021-10-27	2021-10-27	betacoronavirus	South America	Brazil	São Paulo	Serrana	AY.99.2	EPI_ISL_7371069
hCoV-19|Brazil|Serrana|132799|2021-10-27	2021-10-27	betacoronavirus	South America	Brazil	São Paulo	Serrana	AY.3	EPI_ISL_7371070
hCoV-19|Brazil|Serrana|132802|2021-10-27	2021-10-27	betacoronavirus	South America	Brazil	São Paulo	Serrana	AY.3	EPI_ISL_7371071
hCoV-19|Brazil|Serrana|132805|2021-10-27	2021-10-27	betacoronavirus	South America	Brazil	São Paulo	Serrana	AY.3	EPI_ISL_7371072
hCoV-19|Brazil|Serrana|132814|2021-10-27	2021-10-27	betacoronavirus	South America	Brazil	São Paulo	Serrana	AY.99.2	EPI_ISL_7371073
hCoV-19|Brazil|Serrana|132819|2021-10-27	2021-10-27	betacoronavirus	South America	Brazil	São Paulo	Serrana	AY.99.2	EPI_ISL_7371074
hCoV-19|Brazil|Serrana|133312|2021-10-27	2021-10-27	betacoronavirus	South America	Brazil	São Paulo	Serrana	AY.99.2	EPI_ISL_7371083
hCoV-19|Brazil|Serrana|133313|2021-10-27	2021-10-27	betacoronavirus	South America	Brazil	São Paulo	Serrana	AY.3	EPI_ISL_7371084
hCoV-19|Brazil|Serrana|133315|2021-10-28	2021-10-28	betacoronavirus	South America	Brazil	São Paulo	Serrana	AY.99.2	EPI_ISL_7371085
hCoV-19|Brazil|Serrana|133320|2021-10-27	2021-10-27	betacoronavirus	South America	Brazil	São Paulo	Serrana	AY.99.2	EPI_ISL_7371961
hCoV-19|Brazil|Serrana|133322|2021-10-28	2021-10-28	betacoronavirus	South America	Brazil	São Paulo	Serrana	AY.99.2	EPI_ISL_7371086
hCoV-19|Brazil|Serrana|133325|2021-10-28	2021-10-28	betacoronavirus	South America	Brazil	São Paulo	Serrana	AY.99.2	EPI_ISL_7371087
hCoV-19|Brazil|Serrana|133328|2021-10-27	2021-10-27	betacoronavirus	South America	Brazil	São Paulo	Serrana	AY.99.2	EPI_ISL_7371968
hCoV-19|Brazil|Serrana|133330|2021-10-28	2021-10-28	betacoronavirus	South America	Brazil	São Paulo	Serrana	AY.99.2	EPI_ISL_7371088
hCoV-19|Brazil|Serrana|133335|2021-10-28	2021-10-28	betacoronavirus	South America	Brazil	São Paulo	Serrana	AY.99.2	EPI_ISL_7371893
hCoV-19|Brazil|Serrana|133337|2021-10-27	2021-10-27	betacoronavirus	South America	Brazil	São Paulo	Serrana	AY.99.2	EPI_ISL_7371089
hCoV-19|Brazil|Serrana|133338|2021-10-28	2021-10-28	betacoronavirus	South America	Brazil	São Paulo	Serrana	AY.99.2	EPI_ISL_7371090
hCoV-19|Brazil|Serrana|133339|2021-10-27	2021-10-27	betacoronavirus	South America	Brazil	São Paulo	Serrana	AY.99.2	EPI_ISL_7371091
hCoV-19|Brazil|Serrana|133341|2021-10-27	2021-10-27	betacoronavirus	South America	Brazil	São Paulo	Serrana	AY.99.2	EPI_ISL_7371093
hCoV-19|Brazil|Serrana|133348|2021-10-28	2021-10-28	betacoronavirus	South America	Brazil	São Paulo	Serrana	AY.3	EPI_ISL_7371994
hCoV-19|Brazil|Serrana|133350|2021-10-27	2021-10-27	betacoronavirus	South America	Brazil	São Paulo	Serrana	AY.99.2	EPI_ISL_7371094
hCoV-19|Brazil|Serrana|133351|2021-10-28	2021-10-28	betacoronavirus	South America	Brazil	São Paulo	Serrana	AY.99.2	EPI_ISL_7371095
hCoV-19|Brazil|Serrana|133356|2021-10-28	2021-10-28	betacoronavirus	South America	Brazil	São Paulo	Serrana	AY.46.3	EPI_ISL_7371096
hCoV-19|Brazil|Serrana|133358|2021-10-27	2021-10-27	betacoronavirus	South America	Brazil	São Paulo	Serrana	AY.99.2	EPI_ISL_7371097
hCoV-19|Brazil|Serrana|133361|2021-10-28	2021-10-28	betacoronavirus	South America	Brazil	São Paulo	Serrana	AY.99.2	EPI_ISL_7371098
hCoV-19|Brazil|Serrana|133364|2021-10-27	2021-10-27	betacoronavirus	South America	Brazil	São Paulo	Serrana	AY.3	EPI_ISL_7371099
hCoV-19|Brazil|Serrana|133365|2021-10-27	2021-10-27	betacoronavirus	South America	Brazil	São Paulo	Serrana	AY.3	EPI_ISL_7371100
hCoV-19|Brazil|Serrana|133371|2021-10-27	2021-10-27	betacoronavirus	South America	Brazil	São Paulo	Serrana	AY.26	EPI_ISL_7371101
hCoV-19|Brazil|Serrana|133372|2021-10-28	2021-10-28	betacoronavirus	South America	Brazil	São Paulo	Serrana	AY.99.2	EPI_ISL_7371716
hCoV-19|Brazil|Serrana|133373|2021-10-27	2021-10-27	betacoronavirus	South America	Brazil	São Paulo	Serrana	AY.99.2	EPI_ISL_7371102
hCoV-19|Brazil|Serrana|133374|2021-10-27	2021-10-27	betacoronavirus	South America	Brazil	São Paulo	Serrana	AY.99.2	EPI_ISL_7371103
hCoV-19|Brazil|Serrana|133378|2021-10-28	2021-10-28	betacoronavirus	South America	Brazil	São Paulo	Serrana	AY.3	EPI_ISL_7371104
hCoV-19|Brazil|Serrana|133383|2021-10-28	2021-10-28	betacoronavirus	South America	Brazil	São Paulo	Serrana	AY.3	EPI_ISL_7371105
hCoV-19|Brazil|Serrana|13358|2022-01-17	2022-01-17	betacoronavirus	South America	Brazil	São Paulo	Serrana	BA.1.14.2	EPI_ISL_9476451
hCoV-19|Brazil|Serrana|13360|2022-01-17	2022-01-17	betacoronavirus	South America	Brazil	São Paulo	Serrana	BA.1.14.1	EPI_ISL_9476463
hCoV-19|Brazil|Serrana|13362|2022-01-17	2022-01-17	betacoronavirus	South America	Brazil	São Paulo	Serrana	BA.1.9	EPI_ISL_9476457
hCoV-19|Brazil|Serrana|13364|2022-01-17	2022-01-17	betacoronavirus	South America	Brazil	São Paulo	Serrana	BA.1.5	EPI_ISL_9476452
hCoV-19|Brazil|Serrana|13367|2022-01-17	2022-01-17	betacoronavirus	South America	Brazil	São Paulo	Serrana	BA.1.1	EPI_ISL_9476551
hCoV-19|Brazil|Serrana|13368|2022-01-17	2022-01-17	betacoronavirus	South America	Brazil	São Paulo	Serrana	BA.1.1	EPI_ISL_9476550
hCoV-19|Brazil|Serrana|13369|2022-01-17	2022-01-17	betacoronavirus	South America	Brazil	São Paulo	Serrana	BA.1.9	EPI_ISL_9476450
hCoV-19|Brazil|Serrana|13370|2022-01-17	2022-01-17	betacoronavirus	South America	Brazil	São Paulo	Serrana	BA.1.14	EPI_ISL_9476454
hCoV-19|Brazil|Serrana|13372|2022-01-17	2022-01-17	betacoronavirus	South America	Brazil	São Paulo	Serrana	BA.1.1	EPI_ISL_9476555
hCoV-19|Brazil|Serrana|13374|2022-01-17	2022-01-17	betacoronavirus	South America	Brazil	São Paulo	Serrana	BA.1.14	EPI_ISL_9476393
hCoV-19|Brazil|Serrana|13376|2022-01-17	2022-01-17	betacoronavirus	South America	Brazil	São Paulo	Serrana	BA.1	EPI_ISL_9476391
hCoV-19|Brazil|Serrana|133768|2021-10-29	2021-10-29	betacoronavirus	South America	Brazil	São Paulo	Serrana	AY.99.2	EPI_ISL_7371111
hCoV-19|Brazil|Serrana|13377|2022-01-17	2022-01-17	betacoronavirus	South America	Brazil	São Paulo	Serrana	BA.1.1	EPI_ISL_9476540
hCoV-19|Brazil|Serrana|133770|2021-10-29	2021-10-29	betacoronavirus	South America	Brazil	São Paulo	Serrana	AY.26	EPI_ISL_7371112
hCoV-19|Brazil|Serrana|133776|2021-10-29	2021-10-29	betacoronavirus	South America	Brazil	São Paulo	Serrana	AY.99.2	EPI_ISL_7371113
hCoV-19|Brazil|Serrana|133778|2021-10-29	2021-10-29	betacoronavirus	South America	Brazil	São Paulo	Serrana	AY.5	EPI_ISL_7371114
hCoV-19|Brazil|Serrana|133779|2021-10-29	2021-10-29	betacoronavirus	South America	Brazil	São Paulo	Serrana	AY.99.2	EPI_ISL_7371765
hCoV-19|Brazil|Serrana|133783|2021-10-29	2021-10-29	betacoronavirus	South America	Brazil	São Paulo	Serrana	AY.46.3	EPI_ISL_7371782
hCoV-19|Brazil|Serrana|133786|2021-10-29	2021-10-29	betacoronavirus	South America	Brazil	São Paulo	Serrana	AY.99.2	EPI_ISL_7371115
hCoV-19|Brazil|Serrana|133789|2021-10-29	2021-10-29	betacoronavirus	South America	Brazil	São Paulo	Serrana	AY.46.3	EPI_ISL_7371707
hCoV-19|Brazil|Serrana|133791|2021-10-29	2021-10-29	betacoronavirus	South America	Brazil	São Paulo	Serrana	AY.99.2	EPI_ISL_7371117
hCoV-19|Brazil|Serrana|133792|2021-10-29	2021-10-29	betacoronavirus	South America	Brazil	São Paulo	Serrana	AY.99.2	EPI_ISL_7371118
hCoV-19|Brazil|Serrana|133793|2021-10-29	2021-10-29	betacoronavirus	South America	Brazil	São Paulo	Serrana	AY.99.2	EPI_ISL_7371119
hCoV-19|Brazil|Serrana|133795|2021-10-29	2021-10-29	betacoronavirus	South America	Brazil	São Paulo	Serrana	AY.46.3	EPI_ISL_7371120
hCoV-19|Brazil|Serrana|133796|2021-10-29	2021-10-29	betacoronavirus	South America	Brazil	São Paulo	Serrana	AY.99.2	EPI_ISL_7372029
hCoV-19|Brazil|Serrana|133798|2021-10-29	2021-10-29	betacoronavirus	South America	Brazil	São Paulo	Serrana	AY.3	EPI_ISL_7371121
hCoV-19|Brazil|Serrana|133802|2021-10-29	2021-10-29	betacoronavirus	South America	Brazil	São Paulo	Serrana	AY.99.2	EPI_ISL_7371122
hCoV-19|Brazil|Serrana|133803|2021-10-29	2021-10-29	betacoronavirus	South America	Brazil	São Paulo	Serrana	AY.46.3	EPI_ISL_7371123
hCoV-19|Brazil|Serrana|133805|2021-10-29	2021-10-29	betacoronavirus	South America	Brazil	São Paulo	Serrana	AY.3	EPI_ISL_7371124
hCoV-19|Brazil|Serrana|133812|2021-10-29	2021-10-29	betacoronavirus	South America	Brazil	São Paulo	Serrana	AY.99.2	EPI_ISL_7371125
hCoV-19|Brazil|Serrana|133813|2021-10-29	2021-10-29	betacoronavirus	South America	Brazil	São Paulo	Serrana	AY.99.2	EPI_ISL_7371132
hCoV-19|Brazil|Serrana|133814|2021-10-29	2021-10-29	betacoronavirus	South America	Brazil	São Paulo	Serrana	AY.46.3	EPI_ISL_7371836
hCoV-19|Brazil|Serrana|133879|2021-10-29	2021-10-29	betacoronavirus	South America	Brazil	São Paulo	Serrana	AY.3	EPI_ISL_7371151
hCoV-19|Brazil|Serrana|133883|2021-10-29	2021-10-29	betacoronavirus	South America	Brazil	São Paulo	Serrana	AY.3	EPI_ISL_7371161
hCoV-19|Brazil|Serrana|133884|2021-10-29	2021-10-29	betacoronavirus	South America	Brazil	São Paulo	Serrana	AY.99.2	EPI_ISL_7371169
hCoV-19|Brazil|Serrana|133885|2021-10-29	2021-10-29	betacoronavirus	South America	Brazil	São Paulo	Serrana	AY.3	EPI_ISL_7371176
hCoV-19|Brazil|Serrana|133886|2021-10-29	2021-10-29	betacoronavirus	South America	Brazil	São Paulo	Serrana	AY.99.2	EPI_ISL_7371187
hCoV-19|Brazil|Serrana|133888|2021-10-29	2021-10-29	betacoronavirus	South America	Brazil	São Paulo	Serrana	AY.99.2	EPI_ISL_7371194
hCoV-19|Brazil|Serrana|133890|2021-10-29	2021-10-29	betacoronavirus	South America	Brazil	São Paulo	Serrana	AY.3	EPI_ISL_7371846
hCoV-19|Brazil|Serrana|133891|2021-10-29	2021-10-29	betacoronavirus	South America	Brazil	São Paulo	Serrana	AY.3	EPI_ISL_7371206
hCoV-19|Brazil|Serrana|133892|2021-10-29	2021-10-29	betacoronavirus	South America	Brazil	São Paulo	Serrana	AY.99.2	EPI_ISL_7371587
hCoV-19|Brazil|Serrana|133893|2021-10-29	2021-10-29	betacoronavirus	South America	Brazil	São Paulo	Serrana	AY.99.2	EPI_ISL_7371212
hCoV-19|Brazil|Serrana|133894|2021-10-29	2021-10-29	betacoronavirus	South America	Brazil	São Paulo	Serrana	AY.3	EPI_ISL_7371217
hCoV-19|Brazil|Serrana|133896|2021-10-29	2021-10-29	betacoronavirus	South America	Brazil	São Paulo	Serrana	AY.3	EPI_ISL_7371228
hCoV-19|Brazil|Serrana|133897|2021-10-29	2021-10-29	betacoronavirus	South America	Brazil	São Paulo	Serrana	AY.99.2	EPI_ISL_7371237
hCoV-19|Brazil|Serrana|133899|2021-10-29	2021-10-29	betacoronavirus	South America	Brazil	São Paulo	Serrana	AY.99.2	EPI_ISL_7371247
hCoV-19|Brazil|Serrana|133905|2021-10-29	2021-10-29	betacoronavirus	South America	Brazil	São Paulo	Serrana	AY.99.2	EPI_ISL_7371257
hCoV-19|Brazil|Serrana|133906|2021-10-29	2021-10-29	betacoronavirus	South America	Brazil	São Paulo	Serrana	AY.3	EPI_ISL_7371267
hCoV-19|Brazil|Serrana|133907|2021-10-29	2021-10-29	betacoronavirus	South America	Brazil	São Paulo	Serrana	AY.3	EPI_ISL_7371274
hCoV-19|Brazil|Serrana|133908|2021-10-29	2021-10-29	betacoronavirus	South America	Brazil	São Paulo	Serrana	AY.3	EPI_ISL_7371284
hCoV-19|Brazil|Serrana|133911|2021-10-29	2021-10-29	betacoronavirus	South America	Brazil	São Paulo	Serrana	AY.99.2	EPI_ISL_7371292
hCoV-19|Brazil|Serrana|133912|2021-10-29	2021-10-29	betacoronavirus	South America	Brazil	São Paulo	Serrana	AY.99.2	EPI_ISL_7371640
hCoV-19|Brazil|Serrana|133914|2021-10-29	2021-10-29	betacoronavirus	South America	Brazil	São Paulo	Serrana	AY.99.2	EPI_ISL_7371305
hCoV-19|Brazil|Serrana|133916|2021-10-29	2021-10-29	betacoronavirus	South America	Brazil	São Paulo	Serrana	AY.99.2	EPI_ISL_7371314
hCoV-19|Brazil|Serrana|133918|2021-10-29	2021-10-29	betacoronavirus	South America	Brazil	São Paulo	Serrana	AY.3	EPI_ISL_7371321
hCoV-19|Brazil|Serrana|133921|2021-10-29	2021-10-29	betacoronavirus	South America	Brazil	São Paulo	Serrana	AY.3	EPI_ISL_7371332
hCoV-19|Brazil|Serrana|133922|2021-10-29	2021-10-29	betacoronavirus	South America	Brazil	São Paulo	Serrana	AY.5	EPI_ISL_7371936
hCoV-19|Brazil|Serrana|133925|2021-10-29	2021-10-29	betacoronavirus	South America	Brazil	São Paulo	Serrana	AY.99.2	EPI_ISL_7371527
hCoV-19|Brazil|Serrana|133927|2021-10-29	2021-10-29	betacoronavirus	South America	Brazil	São Paulo	Serrana	AY.99.2	EPI_ISL_7371343
hCoV-19|Brazil|Serrana|133930|2021-10-29	2021-10-29	betacoronavirus	South America	Brazil	São Paulo	Serrana	AY.99.2	EPI_ISL_7371862
hCoV-19|Brazil|Serrana|133931|2021-11-03	2021-11-03	betacoronavirus	South America	Brazil	São Paulo	Serrana	AY.99.2	EPI_ISL_7328339
hCoV-19|Brazil|Serrana|133932|2021-11-03	2021-11-03	betacoronavirus	South America	Brazil	São Paulo	Serrana	AY.99.2	EPI_ISL_7328340
hCoV-19|Brazil|Serrana|133938|2021-11-03	2021-11-03	betacoronavirus	South America	Brazil	São Paulo	Serrana	AY.99.2	EPI_ISL_7328341
hCoV-19|Brazil|Serrana|133941|2021-11-03	2021-11-03	betacoronavirus	South America	Brazil	São Paulo	Serrana	AY.3	EPI_ISL_7328342
hCoV-19|Brazil|Serrana|133942|2021-11-03	2021-11-03	betacoronavirus	South America	Brazil	São Paulo	Serrana	AY.99.2	EPI_ISL_7328343
hCoV-19|Brazil|Serrana|133945|2021-11-03	2021-11-03	betacoronavirus	South America	Brazil	São Paulo	Serrana	AY.99.2	EPI_ISL_7328344
hCoV-19|Brazil|Serrana|133946|2021-11-03	2021-11-03	betacoronavirus	South America	Brazil	São Paulo	Serrana	AY.99.2	EPI_ISL_7328345
hCoV-19|Brazil|Serrana|133947|2021-11-03	2021-11-03	betacoronavirus	South America	Brazil	São Paulo	Serrana	AY.99.2	EPI_ISL_7328346
hCoV-19|Brazil|Serrana|133951|2021-11-03	2021-11-03	betacoronavirus	South America	Brazil	São Paulo	Serrana	AY.3	EPI_ISL_7328347
hCoV-19|Brazil|Serrana|133954|2021-11-03	2021-11-03	betacoronavirus	South America	Brazil	São Paulo	Serrana	AY.99.2	EPI_ISL_7328348
hCoV-19|Brazil|Serrana|133956|2021-11-03	2021-11-03	betacoronavirus	South America	Brazil	São Paulo	Serrana	AY.99.2	EPI_ISL_7328349
hCoV-19|Brazil|Serrana|133960|2021-11-03	2021-11-03	betacoronavirus	South America	Brazil	São Paulo	Serrana	AY.99.2	EPI_ISL_7328350
hCoV-19|Brazil|Serrana|133961|2021-11-03	2021-11-03	betacoronavirus	South America	Brazil	São Paulo	Serrana	AY.3	EPI_ISL_7328351
hCoV-19|Brazil|Serrana|133962|2021-11-03	2021-11-03	betacoronavirus	South America	Brazil	São Paulo	Serrana	AY.99.2	EPI_ISL_7328352
hCoV-19|Brazil|Serrana|133964|2021-11-03	2021-11-03	betacoronavirus	South America	Brazil	São Paulo	Serrana	AY.3	EPI_ISL_7328353
hCoV-19|Brazil|Serrana|133966|2021-11-03	2021-11-03	betacoronavirus	South America	Brazil	São Paulo	Serrana	AY.3	EPI_ISL_7328354
hCoV-19|Brazil|Serrana|133973|2021-11-03	2021-11-03	betacoronavirus	South America	Brazil	São Paulo	Serrana	AY.3	EPI_ISL_7328355
hCoV-19|Brazil|Serrana|133974|2021-11-03	2021-11-03	betacoronavirus	South America	Brazil	São Paulo	Serrana	AY.3	EPI_ISL_7328356
hCoV-19|Brazil|Serrana|133976|2021-11-03	2021-11-03	betacoronavirus	South America	Brazil	São Paulo	Serrana	AY.99.2	EPI_ISL_7328357
hCoV-19|Brazil|Serrana|133977|2021-11-03	2021-11-03	betacoronavirus	South America	Brazil	São Paulo	Serrana	AY.99.2	EPI_ISL_7328358
hCoV-19|Brazil|Serrana|133982|2021-11-03	2021-11-03	betacoronavirus	South America	Brazil	São Paulo	Serrana	AY.99.2	EPI_ISL_7328359
hCoV-19|Brazil|Serrana|133983|2021-11-03	2021-11-03	betacoronavirus	South America	Brazil	São Paulo	Serrana	AY.99.2	EPI_ISL_7328360
hCoV-19|Brazil|Serrana|133984|2021-11-03	2021-11-03	betacoronavirus	South America	Brazil	São Paulo	Serrana	AY.99.2	EPI_ISL_7328361
hCoV-19|Brazil|Serrana|133987|2021-11-03	2021-11-03	betacoronavirus	South America	Brazil	São Paulo	Serrana	AY.3	EPI_ISL_7328362
hCoV-19|Brazil|Serrana|133988|2021-11-03	2021-11-03	betacoronavirus	South America	Brazil	São Paulo	Serrana	AY.99.2	EPI_ISL_7328363
hCoV-19|Brazil|Serrana|133990|2021-11-03	2021-11-03	betacoronavirus	South America	Brazil	São Paulo	Serrana	AY.3	EPI_ISL_7328367
hCoV-19|Brazil|Serrana|133991|2021-11-03	2021-11-03	betacoronavirus	South America	Brazil	São Paulo	Serrana	AY.3	EPI_ISL_7328368
hCoV-19|Brazil|Serrana|133992|2021-11-03	2021-11-03	betacoronavirus	South America	Brazil	São Paulo	Serrana	AY.3	EPI_ISL_7328369
hCoV-19|Brazil|Serrana|133993|2021-11-03	2021-11-03	betacoronavirus	South America	Brazil	São Paulo	Serrana	AY.99.2	EPI_ISL_7328370
hCoV-19|Brazil|Serrana|133994|2021-11-03	2021-11-03	betacoronavirus	South America	Brazil	São Paulo	Serrana	AY.99.2	EPI_ISL_7328371
hCoV-19|Brazil|Serrana|134003|2021-11-03	2021-11-03	betacoronavirus	South America	Brazil	São Paulo	Serrana	AY.3	EPI_ISL_7328372
hCoV-19|Brazil|Serrana|134010|2021-11-03	2021-11-03	betacoronavirus	South America	Brazil	São Paulo	Serrana	AY.99.2	EPI_ISL_7328373
hCoV-19|Brazil|Serrana|134011|2021-11-03	2021-11-03	betacoronavirus	South America	Brazil	São Paulo	Serrana	AY.99.2	EPI_ISL_7328374
hCoV-19|Brazil|Serrana|134012|2021-11-03	2021-11-03	betacoronavirus	South America	Brazil	São Paulo	Serrana	AY.3	EPI_ISL_7328375
hCoV-19|Brazil|Serrana|134015|2021-11-03	2021-11-03	betacoronavirus	South America	Brazil	São Paulo	Serrana	AY.99.2	EPI_ISL_7328376
hCoV-19|Brazil|Serrana|134016|2021-11-03	2021-11-03	betacoronavirus	South America	Brazil	São Paulo	Serrana	AY.99.2	EPI_ISL_7328377
hCoV-19|Brazil|Serrana|134017|2021-11-03	2021-11-03	betacoronavirus	South America	Brazil	São Paulo	Serrana	AY.3	EPI_ISL_7328378
hCoV-19|Brazil|Serrana|134019|2021-11-03	2021-11-03	betacoronavirus	South America	Brazil	São Paulo	Serrana	AY.99.2	EPI_ISL_7328379
hCoV-19|Brazil|Serrana|134022|2021-11-03	2021-11-03	betacoronavirus	South America	Brazil	São Paulo	Serrana	AY.99.2	EPI_ISL_7328380
hCoV-19|Brazil|Serrana|134024|2021-11-03	2021-11-03	betacoronavirus	South America	Brazil	São Paulo	Serrana	AY.99.2	EPI_ISL_7328381
hCoV-19|Brazil|Serrana|134026|2021-11-03	2021-11-03	betacoronavirus	South America	Brazil	São Paulo	Serrana	AY.99.2	EPI_ISL_7328382
hCoV-19|Brazil|Serrana|13404|2022-01-17	2022-01-17	betacoronavirus	South America	Brazil	São Paulo	Serrana	BA.1.1	EPI_ISL_9476541
hCoV-19|Brazil|Serrana|13409|2022-01-17	2022-01-17	betacoronavirus	South America	Brazil	São Paulo	Serrana	BA.1.15	EPI_ISL_9476397
hCoV-19|Brazil|Serrana|13410|2022-01-17	2022-01-17	betacoronavirus	South America	Brazil	São Paulo	Serrana	BA.1.14	EPI_ISL_9476395
hCoV-19|Brazil|Serrana|13411|2022-01-17	2022-01-17	betacoronavirus	South America	Brazil	São Paulo	Serrana	BA.1.14	EPI_ISL_9476394
hCoV-19|Brazil|Serrana|13415|2022-01-17	2022-01-17	betacoronavirus	South America	Brazil	São Paulo	Serrana	BA.1.14	EPI_ISL_9476396
hCoV-19|Brazil|Serrana|13417|2022-01-17	2022-01-17	betacoronavirus	South America	Brazil	São Paulo	Serrana	BA.1.14	EPI_ISL_9476392
hCoV-19|Brazil|Serrana|13431|2022-01-17	2022-01-17	betacoronavirus	South America	Brazil	São Paulo	Serrana	BA.1.15	EPI_ISL_9476384
hCoV-19|Brazil|Serrana|13436|2022-01-17	2022-01-17	betacoronavirus	South America	Brazil	São Paulo	Serrana	BA.1	EPI_ISL_9476424
hCoV-19|Brazil|Serrana|13438|2022-01-17	2022-01-17	betacoronavirus	South America	Brazil	São Paulo	Serrana	BA.1.14.2	EPI_ISL_9476421
hCoV-19|Brazil|Serrana|13440|2022-01-17	2022-01-17	betacoronavirus	South America	Brazil	São Paulo	Serrana	AY.99.2	EPI_ISL_9475812
hCoV-19|Brazil|Serrana|13441|2022-01-17	2022-01-17	betacoronavirus	South America	Brazil	São Paulo	Serrana	BA.1.9	EPI_ISL_9476385
hCoV-19|Brazil|Serrana|13444|2022-01-17	2022-01-17	betacoronavirus	South America	Brazil	São Paulo	Serrana	BA.1.14	EPI_ISL_9476498
hCoV-19|Brazil|Serrana|13445|2022-01-17	2022-01-17	betacoronavirus	South America	Brazil	São Paulo	Serrana	BA.1	EPI_ISL_9476503
hCoV-19|Brazil|Serrana|13446|2022-01-17	2022-01-17	betacoronavirus	South America	Brazil	São Paulo	Serrana	BA.1	EPI_ISL_9476477
hCoV-19|Brazil|Serrana|13447|2022-01-18	2022-01-18	betacoronavirus	South America	Brazil	São Paulo	Serrana	BA.1	EPI_ISL_9476383
hCoV-19|Brazil|Serrana|13448|2022-01-18	2022-01-18	betacoronavirus	South America	Brazil	São Paulo	Serrana	BA.1.14	EPI_ISL_9476390
hCoV-19|Brazil|Serrana|1346|2022-01-04	2022-01-04	betacoronavirus	South America	Brazil	São Paulo	Serrana	BA.1.15	EPI_ISL_9305532
hCoV-19|Brazil|Serrana|134631|2021-11-04	2021-11-04	betacoronavirus	South America	Brazil	São Paulo	Serrana	AY.99.2	EPI_ISL_7328388
hCoV-19|Brazil|Serrana|134635|2021-11-04	2021-11-04	betacoronavirus	South America	Brazil	São Paulo	Serrana	AY.99.2	EPI_ISL_7328389
hCoV-19|Brazil|Serrana|134636|2021-11-04	2021-11-04	betacoronavirus	South America	Brazil	São Paulo	Serrana	AY.3	EPI_ISL_7328390
hCoV-19|Brazil|Serrana|134637|2021-11-04	2021-11-04	betacoronavirus	South America	Brazil	São Paulo	Serrana	AY.99.2	EPI_ISL_7328391
hCoV-19|Brazil|Serrana|134641|2021-11-04	2021-11-04	betacoronavirus	South America	Brazil	São Paulo	Serrana	AY.99.2	EPI_ISL_7328392
hCoV-19|Brazil|Serrana|134643|2021-11-04	2021-11-04	betacoronavirus	South America	Brazil	São Paulo	Serrana	AY.99.2	EPI_ISL_7328393
hCoV-19|Brazil|Serrana|134644|2021-11-04	2021-11-04	betacoronavirus	South America	Brazil	São Paulo	Serrana	AY.3	EPI_ISL_7328394
hCoV-19|Brazil|Serrana|134645|2021-11-04	2021-11-04	betacoronavirus	South America	Brazil	São Paulo	Serrana	AY.99.2	EPI_ISL_7328395
hCoV-19|Brazil|Serrana|134648|2021-11-04	2021-11-04	betacoronavirus	South America	Brazil	São Paulo	Serrana	AY.99.2	EPI_ISL_7328396
hCoV-19|Brazil|Serrana|134650|2021-11-04	2021-11-04	betacoronavirus	South America	Brazil	São Paulo	Serrana	AY.99.2	EPI_ISL_7328397
hCoV-19|Brazil|Serrana|134653|2021-11-04	2021-11-04	betacoronavirus	South America	Brazil	São Paulo	Serrana	AY.99.2	EPI_ISL_7328398
hCoV-19|Brazil|Serrana|134657|2021-11-04	2021-11-04	betacoronavirus	South America	Brazil	São Paulo	Serrana	AY.99.2	EPI_ISL_7328399
hCoV-19|Brazil|Serrana|134663|2021-11-04	2021-11-04	betacoronavirus	South America	Brazil	São Paulo	Serrana	AY.46.3	EPI_ISL_7328400
hCoV-19|Brazil|Serrana|134664|2021-11-04	2021-11-04	betacoronavirus	South America	Brazil	São Paulo	Serrana	AY.99.2	EPI_ISL_7328401
hCoV-19|Brazil|Serrana|134670|2021-11-04	2021-11-04	betacoronavirus	South America	Brazil	São Paulo	Serrana	AY.3	EPI_ISL_7328402
hCoV-19|Brazil|Serrana|134671|2021-11-04	2021-11-04	betacoronavirus	South America	Brazil	São Paulo	Serrana	AY.99.2	EPI_ISL_7328403
hCoV-19|Brazil|Serrana|134672|2021-11-04	2021-11-04	betacoronavirus	South America	Brazil	São Paulo	Serrana	AY.3	EPI_ISL_7328404
hCoV-19|Brazil|Serrana|134674|2021-11-03	2021-11-03	betacoronavirus	South America	Brazil	São Paulo	Serrana	AY.99.2	EPI_ISL_7328405
hCoV-19|Brazil|Serrana|134675|2021-11-03	2021-11-03	betacoronavirus	South America	Brazil	São Paulo	Serrana	AY.3	EPI_ISL_7328406
hCoV-19|Brazil|Serrana|134676|2021-11-04	2021-11-04	betacoronavirus	South America	Brazil	São Paulo	Serrana	AY.3	EPI_ISL_7328407
hCoV-19|Brazil|Serrana|134678|2021-11-04	2021-11-04	betacoronavirus	South America	Brazil	São Paulo	Serrana	AY.3	EPI_ISL_7328408
hCoV-19|Brazil|Serrana|134681|2021-11-04	2021-11-04	betacoronavirus	South America	Brazil	São Paulo	Serrana	AY.3	EPI_ISL_7328409
hCoV-19|Brazil|Serrana|134682|2021-11-04	2021-11-04	betacoronavirus	South America	Brazil	São Paulo	Serrana	AY.3	EPI_ISL_7328410
hCoV-19|Brazil|Serrana|134683|2021-11-04	2021-11-04	betacoronavirus	South America	Brazil	São Paulo	Serrana	AY.99.2	EPI_ISL_7328411
hCoV-19|Brazil|Serrana|134685|2021-11-04	2021-11-04	betacoronavirus	South America	Brazil	São Paulo	Serrana	AY.3	EPI_ISL_7328412
hCoV-19|Brazil|Serrana|134686|2021-11-04	2021-11-04	betacoronavirus	South America	Brazil	São Paulo	Serrana	AY.99.2	EPI_ISL_7328413
hCoV-19|Brazil|Serrana|134687|2021-11-04	2021-11-04	betacoronavirus	South America	Brazil	São Paulo	Serrana	AY.3	EPI_ISL_7328414
hCoV-19|Brazil|Serrana|134688|2021-11-03	2021-11-03	betacoronavirus	South America	Brazil	São Paulo	Serrana	AY.99.2	EPI_ISL_7328415
hCoV-19|Brazil|Serrana|134689|2021-11-04	2021-11-04	betacoronavirus	South America	Brazil	São Paulo	Serrana	AY.3	EPI_ISL_7328416
hCoV-19|Brazil|Serrana|134690|2021-11-04	2021-11-04	betacoronavirus	South America	Brazil	São Paulo	Serrana	AY.99.2	EPI_ISL_7328417
hCoV-19|Brazil|Serrana|134691|2021-11-04	2021-11-04	betacoronavirus	South America	Brazil	São Paulo	Serrana	AY.3	EPI_ISL_7328418
hCoV-19|Brazil|Serrana|134696|2021-11-04	2021-11-04	betacoronavirus	South America	Brazil	São Paulo	Serrana	AY.99.2	EPI_ISL_7328423
hCoV-19|Brazil|Serrana|134698|2021-11-04	2021-11-04	betacoronavirus	South America	Brazil	São Paulo	Serrana	AY.3	EPI_ISL_7328424
hCoV-19|Brazil|Serrana|134700|2021-11-04	2021-11-04	betacoronavirus	South America	Brazil	São Paulo	Serrana	AY.3	EPI_ISL_7328425
hCoV-19|Brazil|Serrana|134701|2021-11-03	2021-11-03	betacoronavirus	South America	Brazil	São Paulo	Serrana	AY.3	EPI_ISL_7328426
hCoV-19|Brazil|Serrana|134702|2021-11-04	2021-11-04	betacoronavirus	South America	Brazil	São Paulo	Serrana	AY.99.2	EPI_ISL_7328427
hCoV-19|Brazil|Serrana|134704|2021-11-03	2021-11-03	betacoronavirus	South America	Brazil	São Paulo	Serrana	AY.3	EPI_ISL_7328428
hCoV-19|Brazil|Serrana|134705|2021-11-04	2021-11-04	betacoronavirus	South America	Brazil	São Paulo	Serrana	AY.99.2	EPI_ISL_7328429
hCoV-19|Brazil|Serrana|134708|2021-11-04	2021-11-04	betacoronavirus	South America	Brazil	São Paulo	Serrana	AY.99.2	EPI_ISL_7328430
hCoV-19|Brazil|Serrana|134710|2021-11-04	2021-11-04	betacoronavirus	South America	Brazil	São Paulo	Serrana	AY.3	EPI_ISL_7328431
hCoV-19|Brazil|Serrana|134711|2021-11-04	2021-11-04	betacoronavirus	South America	Brazil	São Paulo	Serrana	AY.3	EPI_ISL_7328432
hCoV-19|Brazil|Serrana|134713|2021-11-04	2021-11-04	betacoronavirus	South America	Brazil	São Paulo	Serrana	AY.3	EPI_ISL_7328433
hCoV-19|Brazil|Serrana|134715|2021-11-04	2021-11-04	betacoronavirus	South America	Brazil	São Paulo	Serrana	AY.3	EPI_ISL_7328434
hCoV-19|Brazil|Serrana|134718|2021-11-04	2021-11-04	betacoronavirus	South America	Brazil	São Paulo	Serrana	AY.99.2	EPI_ISL_7328435
hCoV-19|Brazil|Serrana|134719|2021-11-04	2021-11-04	betacoronavirus	South America	Brazil	São Paulo	Serrana	AY.3	EPI_ISL_7328436
hCoV-19|Brazil|Serrana|134720|2021-11-04	2021-11-04	betacoronavirus	South America	Brazil	São Paulo	Serrana	AY.99.2	EPI_ISL_7328437
hCoV-19|Brazil|Serrana|134721|2021-11-04	2021-11-04	betacoronavirus	South America	Brazil	São Paulo	Serrana	AY.99.2	EPI_ISL_7328438
hCoV-19|Brazil|Serrana|13479|2022-01-17	2022-01-17	betacoronavirus	South America	Brazil	São Paulo	Serrana	BA.1.14.1	EPI_ISL_9476460
hCoV-19|Brazil|Serrana|13480|2022-01-17	2022-01-17	betacoronavirus	South America	Brazil	São Paulo	Serrana	BA.1.15	EPI_ISL_9476459
hCoV-19|Brazil|Serrana|13481|2022-01-17	2022-01-17	betacoronavirus	South America	Brazil	São Paulo	Serrana	BA.1.14	EPI_ISL_9476462
hCoV-19|Brazil|Serrana|13485|2022-01-17	2022-01-17	betacoronavirus	South America	Brazil	São Paulo	Serrana	BA.1	EPI_ISL_9476458
hCoV-19|Brazil|Serrana|13488|2022-01-17	2022-01-17	betacoronavirus	South America	Brazil	São Paulo	Serrana	BA.1.1	EPI_ISL_9476552
hCoV-19|Brazil|Serrana|13489|2022-01-17	2022-01-17	betacoronavirus	South America	Brazil	São Paulo	Serrana	BA.1.1	EPI_ISL_9476554
hCoV-19|Brazil|Serrana|13491|2022-01-17	2022-01-17	betacoronavirus	South America	Brazil	São Paulo	Serrana	BA.1.9	EPI_ISL_9476461
hCoV-19|Brazil|Serrana|13493|2022-01-17	2022-01-17	betacoronavirus	South America	Brazil	São Paulo	Serrana	BA.1.1	EPI_ISL_9476553
hCoV-19|Brazil|Serrana|134969|2021-11-05	2021-11-05	betacoronavirus	South America	Brazil	São Paulo	Serrana	AY.3	EPI_ISL_7328450
hCoV-19|Brazil|Serrana|13497|2022-01-18	2022-01-18	betacoronavirus	South America	Brazil	São Paulo	Serrana	BA.1.9	EPI_ISL_9476464
hCoV-19|Brazil|Serrana|134971|2021-11-05	2021-11-05	betacoronavirus	South America	Brazil	São Paulo	Serrana	AY.99.2	EPI_ISL_7328451
hCoV-19|Brazil|Serrana|134972|2021-11-05	2021-11-05	betacoronavirus	South America	Brazil	São Paulo	Serrana	AY.99.2	EPI_ISL_7328452
hCoV-19|Brazil|Serrana|134976|2021-11-05	2021-11-05	betacoronavirus	South America	Brazil	São Paulo	Serrana	AY.99.2	EPI_ISL_7328453
hCoV-19|Brazil|Serrana|134978|2021-11-05	2021-11-05	betacoronavirus	South America	Brazil	São Paulo	Serrana	AY.3	EPI_ISL_7328454
hCoV-19|Brazil|Serrana|134979|2021-11-05	2021-11-05	betacoronavirus	South America	Brazil	São Paulo	Serrana	AY.99.2	EPI_ISL_7328455
hCoV-19|Brazil|Serrana|13498|2022-01-18	2022-01-18	betacoronavirus	South America	Brazil	São Paulo	Serrana	BA.1.9	EPI_ISL_9476466
hCoV-19|Brazil|Serrana|134980|2021-11-05	2021-11-05	betacoronavirus	South America	Brazil	São Paulo	Serrana	AY.99.2	EPI_ISL_7328456
hCoV-19|Brazil|Serrana|134984|2021-11-05	2021-11-05	betacoronavirus	South America	Brazil	São Paulo	Serrana	AY.3	EPI_ISL_7328457
hCoV-19|Brazil|Serrana|134987|2021-11-05	2021-11-05	betacoronavirus	South America	Brazil	São Paulo	Serrana	AY.99.2	EPI_ISL_7328458
hCoV-19|Brazil|Serrana|134989|2021-11-05	2021-11-05	betacoronavirus	South America	Brazil	São Paulo	Serrana	AY.99.2	EPI_ISL_7328459
hCoV-19|Brazil|Serrana|13499|2022-01-18	2022-01-18	betacoronavirus	South America	Brazil	São Paulo	Serrana	BA.1.9	EPI_ISL_9476465
hCoV-19|Brazil|Serrana|134992|2021-11-05	2021-11-05	betacoronavirus	South America	Brazil	São Paulo	Serrana	AY.99.2	EPI_ISL_7328460
hCoV-19|Brazil|Serrana|1350|2022-01-04	2022-01-04	betacoronavirus	South America	Brazil	São Paulo	Serrana	AY.99.2	EPI_ISL_9305193
hCoV-19|Brazil|Serrana|135003|2021-11-05	2021-11-05	betacoronavirus	South America	Brazil	São Paulo	Serrana	AY.99.2	EPI_ISL_7328461
hCoV-19|Brazil|Serrana|135008|2021-11-05	2021-11-05	betacoronavirus	South America	Brazil	São Paulo	Serrana	AY.99.2	EPI_ISL_7328462
hCoV-19|Brazil|Serrana|135010|2021-11-05	2021-11-05	betacoronavirus	South America	Brazil	São Paulo	Serrana	AY.99.2	EPI_ISL_7328463
hCoV-19|Brazil|Serrana|135011|2021-11-05	2021-11-05	betacoronavirus	South America	Brazil	São Paulo	Serrana	AY.3	EPI_ISL_7328464
hCoV-19|Brazil|Serrana|135018|2021-11-04	2021-11-04	betacoronavirus	South America	Brazil	São Paulo	Serrana	AY.3	EPI_ISL_7328465
hCoV-19|Brazil|Serrana|135022|2021-11-05	2021-11-05	betacoronavirus	South America	Brazil	São Paulo	Serrana	AY.3	EPI_ISL_7328466
hCoV-19|Brazil|Serrana|135025|2021-11-05	2021-11-05	betacoronavirus	South America	Brazil	São Paulo	Serrana	AY.99.2	EPI_ISL_7328467
hCoV-19|Brazil|Serrana|135026|2021-11-05	2021-11-05	betacoronavirus	South America	Brazil	São Paulo	Serrana	AY.3	EPI_ISL_7328468
hCoV-19|Brazil|Serrana|135027|2021-11-05	2021-11-05	betacoronavirus	South America	Brazil	São Paulo	Serrana	AY.99.2	EPI_ISL_7328469
hCoV-19|Brazil|Serrana|135032|2021-11-05	2021-11-05	betacoronavirus	South America	Brazil	São Paulo	Serrana	AY.99.2	EPI_ISL_7328470
hCoV-19|Brazil|Serrana|135033|2021-11-05	2021-11-05	betacoronavirus	South America	Brazil	São Paulo	Serrana	AY.99.2	EPI_ISL_7328471
hCoV-19|Brazil|Serrana|135034|2021-11-05	2021-11-05	betacoronavirus	South America	Brazil	São Paulo	Serrana	AY.3	EPI_ISL_7328475
hCoV-19|Brazil|Serrana|135132|2021-11-08	2021-11-08	betacoronavirus	South America	Brazil	São Paulo	Serrana	AY.99.2	EPI_ISL_7366699
hCoV-19|Brazil|Serrana|135135|2021-11-08	2021-11-08	betacoronavirus	South America	Brazil	São Paulo	Serrana	AY.99.2	EPI_ISL_7366700
hCoV-19|Brazil|Serrana|135138|2021-11-08	2021-11-08	betacoronavirus	South America	Brazil	São Paulo	Serrana	AY.99.2	EPI_ISL_7366701
hCoV-19|Brazil|Serrana|135139|2021-11-08	2021-11-08	betacoronavirus	South America	Brazil	São Paulo	Serrana	AY.99.2	EPI_ISL_7366702
hCoV-19|Brazil|Serrana|135140|2021-11-08	2021-11-08	betacoronavirus	South America	Brazil	São Paulo	Serrana	AY.99.2	EPI_ISL_7366703
hCoV-19|Brazil|Serrana|135142|2021-11-08	2021-11-08	betacoronavirus	South America	Brazil	São Paulo	Serrana	AY.3	EPI_ISL_7366704
hCoV-19|Brazil|Serrana|135146|2021-11-08	2021-11-08	betacoronavirus	South America	Brazil	São Paulo	Serrana	AY.99.2	EPI_ISL_7366705
hCoV-19|Brazil|Serrana|135153|2021-11-08	2021-11-08	betacoronavirus	South America	Brazil	São Paulo	Serrana	AY.3	EPI_ISL_7366706
hCoV-19|Brazil|Serrana|135158|2021-11-08	2021-11-08	betacoronavirus	South America	Brazil	São Paulo	Serrana	AY.99.2	EPI_ISL_7366707
hCoV-19|Brazil|Serrana|135161|2021-11-08	2021-11-08	betacoronavirus	South America	Brazil	São Paulo	Serrana	AY.3	EPI_ISL_7366708
hCoV-19|Brazil|Serrana|135167|2021-11-08	2021-11-08	betacoronavirus	South America	Brazil	São Paulo	Serrana	AY.3	EPI_ISL_7366709
hCoV-19|Brazil|Serrana|135169|2021-11-08	2021-11-08	betacoronavirus	South America	Brazil	São Paulo	Serrana	AY.3	EPI_ISL_7366710
hCoV-19|Brazil|Serrana|135172|2021-11-08	2021-11-08	betacoronavirus	South America	Brazil	São Paulo	Serrana	AY.3	EPI_ISL_7366711
hCoV-19|Brazil|Serrana|135175|2021-11-08	2021-11-08	betacoronavirus	South America	Brazil	São Paulo	Serrana	AY.99.2	EPI_ISL_7366712
hCoV-19|Brazil|Serrana|135179|2021-11-08	2021-11-08	betacoronavirus	South America	Brazil	São Paulo	Serrana	AY.99.2	EPI_ISL_7366713
hCoV-19|Brazil|Serrana|135182|2021-11-08	2021-11-08	betacoronavirus	South America	Brazil	São Paulo	Serrana	AY.3	EPI_ISL_7366714
hCoV-19|Brazil|Serrana|135185|2021-11-08	2021-11-08	betacoronavirus	South America	Brazil	São Paulo	Serrana	AY.3	EPI_ISL_7366715
hCoV-19|Brazil|Serrana|135186|2021-11-08	2021-11-08	betacoronavirus	South America	Brazil	São Paulo	Serrana	AY.99.2	EPI_ISL_7366716
hCoV-19|Brazil|Serrana|135191|2021-11-08	2021-11-08	betacoronavirus	South America	Brazil	São Paulo	Serrana	AY.99.2	EPI_ISL_7366718
hCoV-19|Brazil|Serrana|135194|2021-11-08	2021-11-08	betacoronavirus	South America	Brazil	São Paulo	Serrana	AY.99.2	EPI_ISL_7366719
hCoV-19|Brazil|Serrana|135195|2021-11-08	2021-11-08	betacoronavirus	South America	Brazil	São Paulo	Serrana	AY.3	EPI_ISL_7366720
hCoV-19|Brazil|Serrana|135198|2021-11-08	2021-11-08	betacoronavirus	South America	Brazil	São Paulo	Serrana	AY.99.2	EPI_ISL_7366721
hCoV-19|Brazil|Serrana|135199|2021-11-08	2021-11-08	betacoronavirus	South America	Brazil	São Paulo	Serrana	AY.99.2	EPI_ISL_7366722
hCoV-19|Brazil|Serrana|135210|2021-11-08	2021-11-08	betacoronavirus	South America	Brazil	São Paulo	Serrana	AY.99.2	EPI_ISL_7366723
hCoV-19|Brazil|Serrana|135211|2021-11-08	2021-11-08	betacoronavirus	South America	Brazil	São Paulo	Serrana	AY.99.2	EPI_ISL_7366724
hCoV-19|Brazil|Serrana|135213|2021-11-08	2021-11-08	betacoronavirus	South America	Brazil	São Paulo	Serrana	AY.99.2	EPI_ISL_7366725
hCoV-19|Brazil|Serrana|135214|2021-11-08	2021-11-08	betacoronavirus	South America	Brazil	São Paulo	Serrana	AY.3	EPI_ISL_7366726
hCoV-19|Brazil|Serrana|135215|2021-11-08	2021-11-08	betacoronavirus	South America	Brazil	São Paulo	Serrana	AY.5	EPI_ISL_7366727
hCoV-19|Brazil|Serrana|135216|2021-11-08	2021-11-08	betacoronavirus	South America	Brazil	São Paulo	Serrana	AY.3	EPI_ISL_7366728
hCoV-19|Brazil|Serrana|135217|2021-11-08	2021-11-08	betacoronavirus	South America	Brazil	São Paulo	Serrana	AY.99.2	EPI_ISL_7366729
hCoV-19|Brazil|Serrana|135219|2021-11-08	2021-11-08	betacoronavirus	South America	Brazil	São Paulo	Serrana	AY.99.2	EPI_ISL_7366730
hCoV-19|Brazil|Serrana|13522|2022-01-18	2022-01-18	betacoronavirus	South America	Brazil	São Paulo	Serrana	BA.1.1	EPI_ISL_9476537
hCoV-19|Brazil|Serrana|135221|2021-11-08	2021-11-08	betacoronavirus	South America	Brazil	São Paulo	Serrana	AY.3	EPI_ISL_7366731
hCoV-19|Brazil|Serrana|13523|2022-01-18	2022-01-18	betacoronavirus	South America	Brazil	São Paulo	Serrana	BA.1.15	EPI_ISL_9476382
hCoV-19|Brazil|Serrana|135231|2021-11-08	2021-11-08	betacoronavirus	South America	Brazil	São Paulo	Serrana	AY.99.2	EPI_ISL_7366732
hCoV-19|Brazil|Serrana|135234|2021-11-08	2021-11-08	betacoronavirus	South America	Brazil	São Paulo	Serrana	AY.99.2	EPI_ISL_7366733
hCoV-19|Brazil|Serrana|135236|2021-11-08	2021-11-08	betacoronavirus	South America	Brazil	São Paulo	Serrana	AY.99.2	EPI_ISL_7366734
hCoV-19|Brazil|Serrana|135237|2021-11-08	2021-11-08	betacoronavirus	South America	Brazil	São Paulo	Serrana	AY.99.2	EPI_ISL_7366735
hCoV-19|Brazil|Serrana|135238|2021-11-08	2021-11-08	betacoronavirus	South America	Brazil	São Paulo	Serrana	AY.3	EPI_ISL_7366736
hCoV-19|Brazil|Serrana|135239|2021-11-08	2021-11-08	betacoronavirus	South America	Brazil	São Paulo	Serrana	AY.99.2	EPI_ISL_7366737
hCoV-19|Brazil|Serrana|135241|2021-11-08	2021-11-08	betacoronavirus	South America	Brazil	São Paulo	Serrana	AY.3	EPI_ISL_7366738
hCoV-19|Brazil|Serrana|135245|2021-11-08	2021-11-08	betacoronavirus	South America	Brazil	São Paulo	Serrana	AY.99.2	EPI_ISL_7366740
hCoV-19|Brazil|Serrana|135246|2021-11-08	2021-11-08	betacoronavirus	South America	Brazil	São Paulo	Serrana	AY.3	EPI_ISL_7366741
hCoV-19|Brazil|Serrana|135248|2021-11-08	2021-11-08	betacoronavirus	South America	Brazil	São Paulo	Serrana	AY.3	EPI_ISL_7366742
hCoV-19|Brazil|Serrana|135251|2021-11-08	2021-11-08	betacoronavirus	South America	Brazil	São Paulo	Serrana	AY.99.2	EPI_ISL_7366743
hCoV-19|Brazil|Serrana|135256|2021-11-08	2021-11-08	betacoronavirus	South America	Brazil	São Paulo	Serrana	AY.3	EPI_ISL_7366744
hCoV-19|Brazil|Serrana|135261|2021-11-08	2021-11-08	betacoronavirus	South America	Brazil	São Paulo	Serrana	AY.3	EPI_ISL_7366745
hCoV-19|Brazil|Serrana|13528|2022-01-18	2022-01-18	betacoronavirus	South America	Brazil	São Paulo	Serrana	BA.1.1	EPI_ISL_9476539
hCoV-19|Brazil|Serrana|13530|2022-01-18	2022-01-18	betacoronavirus	South America	Brazil	São Paulo	Serrana	BA.1.1	EPI_ISL_9476538
hCoV-19|Brazil|Serrana|13531|2022-01-18	2022-01-18	betacoronavirus	South America	Brazil	São Paulo	Serrana	BA.1.9	EPI_ISL_9476388
hCoV-19|Brazil|Serrana|13532|2022-01-18	2022-01-18	betacoronavirus	South America	Brazil	São Paulo	Serrana	BA.1	EPI_ISL_9476389
hCoV-19|Brazil|Serrana|13535|2022-01-18	2022-01-18	betacoronavirus	South America	Brazil	São Paulo	Serrana	BA.1.1	EPI_ISL_9476533
hCoV-19|Brazil|Serrana|13536|2022-01-18	2022-01-18	betacoronavirus	South America	Brazil	São Paulo	Serrana	BA.1.9	EPI_ISL_9476387
hCoV-19|Brazil|Serrana|13537|2022-01-18	2022-01-18	betacoronavirus	South America	Brazil	São Paulo	Serrana	BA.1.1	EPI_ISL_9476532
hCoV-19|Brazil|Serrana|13538|2022-01-18	2022-01-18	betacoronavirus	South America	Brazil	São Paulo	Serrana	BA.1.15	EPI_ISL_9476381
hCoV-19|Brazil|Serrana|13539|2022-01-18	2022-01-18	betacoronavirus	South America	Brazil	São Paulo	Serrana	BA.1.1	EPI_ISL_9476534
hCoV-19|Brazil|Serrana|135436|2021-11-09	2021-11-09	betacoronavirus	South America	Brazil	São Paulo	Serrana	AY.99.2	EPI_ISL_7366750
hCoV-19|Brazil|Serrana|135441|2021-11-09	2021-11-09	betacoronavirus	South America	Brazil	São Paulo	Serrana	AY.99.2	EPI_ISL_7366751
hCoV-19|Brazil|Serrana|135446|2021-11-09	2021-11-09	betacoronavirus	South America	Brazil	São Paulo	Serrana	AY.3	EPI_ISL_7366752
hCoV-19|Brazil|Serrana|135451|2021-11-09	2021-11-09	betacoronavirus	South America	Brazil	São Paulo	Serrana	AY.99.2	EPI_ISL_7366753
hCoV-19|Brazil|Serrana|135456|2021-11-09	2021-11-09	betacoronavirus	South America	Brazil	São Paulo	Serrana	AY.99.2	EPI_ISL_7366754
hCoV-19|Brazil|Serrana|135460|2021-11-09	2021-11-09	betacoronavirus	South America	Brazil	São Paulo	Serrana	AY.99.2	EPI_ISL_7366755
hCoV-19|Brazil|Serrana|135463|2021-11-09	2021-11-09	betacoronavirus	South America	Brazil	São Paulo	Serrana	AY.3	EPI_ISL_7366756
hCoV-19|Brazil|Serrana|135472|2021-11-09	2021-11-09	betacoronavirus	South America	Brazil	São Paulo	Serrana	AY.99.2	EPI_ISL_7366757
hCoV-19|Brazil|Serrana|135476|2021-11-09	2021-11-09	betacoronavirus	South America	Brazil	São Paulo	Serrana	AY.99.2	EPI_ISL_7366758
hCoV-19|Brazil|Serrana|135478|2021-11-09	2021-11-09	betacoronavirus	South America	Brazil	São Paulo	Serrana	AY.99.2	EPI_ISL_7366759
hCoV-19|Brazil|Serrana|135480|2021-11-09	2021-11-09	betacoronavirus	South America	Brazil	São Paulo	Serrana	AY.99.2	EPI_ISL_7366761
hCoV-19|Brazil|Serrana|135484|2021-11-09	2021-11-09	betacoronavirus	South America	Brazil	São Paulo	Serrana	AY.99.2	EPI_ISL_7366762
hCoV-19|Brazil|Serrana|135485|2021-11-09	2021-11-09	betacoronavirus	South America	Brazil	São Paulo	Serrana	AY.99.2	EPI_ISL_7366763
hCoV-19|Brazil|Serrana|135487|2021-11-09	2021-11-09	betacoronavirus	South America	Brazil	São Paulo	Serrana	AY.99.2	EPI_ISL_7366764
hCoV-19|Brazil|Serrana|135491|2021-11-09	2021-11-09	betacoronavirus	South America	Brazil	São Paulo	Serrana	AY.99.2	EPI_ISL_7366765
hCoV-19|Brazil|Serrana|135492|2021-11-09	2021-11-09	betacoronavirus	South America	Brazil	São Paulo	Serrana	AY.99.2	EPI_ISL_7366766
hCoV-19|Brazil|Serrana|135493|2021-11-09	2021-11-09	betacoronavirus	South America	Brazil	São Paulo	Serrana	AY.99.2	EPI_ISL_7366767
hCoV-19|Brazil|Serrana|135494|2021-11-09	2021-11-09	betacoronavirus	South America	Brazil	São Paulo	Serrana	AY.99.2	EPI_ISL_7366768
hCoV-19|Brazil|Serrana|135496|2021-11-08	2021-11-08	betacoronavirus	South America	Brazil	São Paulo	Serrana	AY.3	EPI_ISL_7366769
hCoV-19|Brazil|Serrana|135497|2021-11-09	2021-11-09	betacoronavirus	South America	Brazil	São Paulo	Serrana	AY.3	EPI_ISL_7366770
hCoV-19|Brazil|Serrana|135501|2021-11-09	2021-11-09	betacoronavirus	South America	Brazil	São Paulo	Serrana	AY.3	EPI_ISL_7366771
hCoV-19|Brazil|Serrana|135502|2021-11-09	2021-11-09	betacoronavirus	South America	Brazil	São Paulo	Serrana	AY.99.2	EPI_ISL_7366772
hCoV-19|Brazil|Serrana|135503|2021-11-09	2021-11-09	betacoronavirus	South America	Brazil	São Paulo	Serrana	AY.3	EPI_ISL_7366773
hCoV-19|Brazil|Serrana|135511|2021-11-08	2021-11-08	betacoronavirus	South America	Brazil	São Paulo	Serrana	AY.99.2	EPI_ISL_7366774
hCoV-19|Brazil|Serrana|135513|2021-11-09	2021-11-09	betacoronavirus	South America	Brazil	São Paulo	Serrana	AY.3	EPI_ISL_7366775
hCoV-19|Brazil|Serrana|135524|2021-11-09	2021-11-09	betacoronavirus	South America	Brazil	São Paulo	Serrana	AY.3	EPI_ISL_7366776
hCoV-19|Brazil|Serrana|1358|2022-01-04	2022-01-04	betacoronavirus	South America	Brazil	São Paulo	Serrana	BA.1.9	EPI_ISL_9305531
hCoV-19|Brazil|Serrana|135987|2021-11-10	2021-11-10	betacoronavirus	South America	Brazil	São Paulo	Serrana	AY.99.2	EPI_ISL_7366795
hCoV-19|Brazil|Serrana|135989|2021-11-10	2021-11-10	betacoronavirus	South America	Brazil	São Paulo	Serrana	AY.99.2	EPI_ISL_7366796
hCoV-19|Brazil|Serrana|135991|2021-11-10	2021-11-10	betacoronavirus	South America	Brazil	São Paulo	Serrana	AY.3	EPI_ISL_7366797
hCoV-19|Brazil|Serrana|135996|2021-11-09	2021-11-09	betacoronavirus	South America	Brazil	São Paulo	Serrana	AY.99.2	EPI_ISL_7366798
hCoV-19|Brazil|Serrana|135998|2021-11-10	2021-11-10	betacoronavirus	South America	Brazil	São Paulo	Serrana	AY.99.2	EPI_ISL_7366799
hCoV-19|Brazil|Serrana|1360|2022-01-04	2022-01-04	betacoronavirus	South America	Brazil	São Paulo	Serrana	BA.1.1	EPI_ISL_9305530
hCoV-19|Brazil|Serrana|136000|2021-11-10	2021-11-10	betacoronavirus	South America	Brazil	São Paulo	Serrana	AY.99.2	EPI_ISL_7366800
hCoV-19|Brazil|Serrana|136003|2021-11-09	2021-11-09	betacoronavirus	South America	Brazil	São Paulo	Serrana	AY.99.2	EPI_ISL_7366801
hCoV-19|Brazil|Serrana|136009|2021-11-10	2021-11-10	betacoronavirus	South America	Brazil	São Paulo	Serrana	AY.99.2	EPI_ISL_7366802
hCoV-19|Brazil|Serrana|136011|2021-11-10	2021-11-10	betacoronavirus	South America	Brazil	São Paulo	Serrana	AY.99.2	EPI_ISL_7366803
hCoV-19|Brazil|Serrana|136012|2021-11-10	2021-11-10	betacoronavirus	South America	Brazil	São Paulo	Serrana	AY.99.2	EPI_ISL_7366804
hCoV-19|Brazil|Serrana|136016|2021-11-10	2021-11-10	betacoronavirus	South America	Brazil	São Paulo	Serrana	AY.99.2	EPI_ISL_7366805
hCoV-19|Brazil|Serrana|136017|2021-11-10	2021-11-10	betacoronavirus	South America	Brazil	São Paulo	Serrana	AY.99.2	EPI_ISL_7366806
hCoV-19|Brazil|Serrana|136019|2021-11-10	2021-11-10	betacoronavirus	South America	Brazil	São Paulo	Serrana	AY.99.2	EPI_ISL_7366809
hCoV-19|Brazil|Serrana|136022|2021-11-10	2021-11-10	betacoronavirus	South America	Brazil	São Paulo	Serrana	AY.99.2	EPI_ISL_7366810
hCoV-19|Brazil|Serrana|136024|2021-11-10	2021-11-10	betacoronavirus	South America	Brazil	São Paulo	Serrana	AY.99.2	EPI_ISL_7366811
hCoV-19|Brazil|Serrana|136027|2021-11-10	2021-11-10	betacoronavirus	South America	Brazil	São Paulo	Serrana	AY.99.2	EPI_ISL_7366812
hCoV-19|Brazil|Serrana|136034|2021-11-10	2021-11-10	betacoronavirus	South America	Brazil	São Paulo	Serrana	AY.3	EPI_ISL_7366813
hCoV-19|Brazil|Serrana|136035|2021-11-10	2021-11-10	betacoronavirus	South America	Brazil	São Paulo	Serrana	AY.3	EPI_ISL_7366814
hCoV-19|Brazil|Serrana|136037|2021-11-10	2021-11-10	betacoronavirus	South America	Brazil	São Paulo	Serrana	AY.99.2	EPI_ISL_7366815
hCoV-19|Brazil|Serrana|136039|2021-11-10	2021-11-10	betacoronavirus	South America	Brazil	São Paulo	Serrana	AY.99.2	EPI_ISL_7366816
hCoV-19|Brazil|Serrana|136042|2021-11-10	2021-11-10	betacoronavirus	South America	Brazil	São Paulo	Serrana	AY.99.2	EPI_ISL_7366817
hCoV-19|Brazil|Serrana|13615|2022-01-17	2022-01-17	betacoronavirus	South America	Brazil	São Paulo	Serrana	BA.1.15	EPI_ISL_9476398
hCoV-19|Brazil|Serrana|13617|2022-01-17	2022-01-17	betacoronavirus	South America	Brazil	São Paulo	Serrana	BA.1.9	EPI_ISL_9476502
hCoV-19|Brazil|Serrana|13618|2022-01-17	2022-01-17	betacoronavirus	South America	Brazil	São Paulo	Serrana	BA.1.9	EPI_ISL_9476417
hCoV-19|Brazil|Serrana|13621|2022-01-17	2022-01-17	betacoronavirus	South America	Brazil	São Paulo	Serrana	BA.1.14.1	EPI_ISL_9476423
hCoV-19|Brazil|Serrana|13624|2022-01-17	2022-01-17	betacoronavirus	South America	Brazil	São Paulo	Serrana	BA.1.15	EPI_ISL_9476400
hCoV-19|Brazil|Serrana|13625|2022-01-17	2022-01-17	betacoronavirus	South America	Brazil	São Paulo	Serrana	BA.1	EPI_ISL_9476399
hCoV-19|Brazil|Serrana|13629|2022-01-18	2022-01-18	betacoronavirus	South America	Brazil	São Paulo	Serrana	BA.1.9	EPI_ISL_9476422
hCoV-19|Brazil|Serrana|13630|2022-01-18	2022-01-18	betacoronavirus	South America	Brazil	São Paulo	Serrana	BA.1.15	EPI_ISL_9476453
hCoV-19|Brazil|Serrana|13632|2022-01-18	2022-01-18	betacoronavirus	South America	Brazil	São Paulo	Serrana	BA.1	EPI_ISL_9476427
hCoV-19|Brazil|Serrana|13635|2022-01-18	2022-01-18	betacoronavirus	South America	Brazil	São Paulo	Serrana	BA.1.15	EPI_ISL_9476401
hCoV-19|Brazil|Serrana|13636|2022-01-18	2022-01-18	betacoronavirus	South America	Brazil	São Paulo	Serrana	BA.1.1	EPI_ISL_9476549
hCoV-19|Brazil|Serrana|13637|2022-01-18	2022-01-18	betacoronavirus	South America	Brazil	São Paulo	Serrana	BA.1.14	EPI_ISL_9476456
hCoV-19|Brazil|Serrana|136371|2021-11-11	2021-11-11	betacoronavirus	South America	Brazil	São Paulo	Serrana	AY.3	EPI_ISL_7366833
hCoV-19|Brazil|Serrana|136372|2021-11-11	2021-11-11	betacoronavirus	South America	Brazil	São Paulo	Serrana	AY.3	EPI_ISL_7366834
hCoV-19|Brazil|Serrana|136373|2021-11-11	2021-11-11	betacoronavirus	South America	Brazil	São Paulo	Serrana	AY.99.2	EPI_ISL_7366835
hCoV-19|Brazil|Serrana|136377|2021-11-11	2021-11-11	betacoronavirus	South America	Brazil	São Paulo	Serrana	AY.99.2	EPI_ISL_7366836
hCoV-19|Brazil|Serrana|136379|2021-11-11	2021-11-11	betacoronavirus	South America	Brazil	São Paulo	Serrana	AY.99.2	EPI_ISL_7366837
hCoV-19|Brazil|Serrana|136384|2021-11-11	2021-11-11	betacoronavirus	South America	Brazil	São Paulo	Serrana	AY.99.2	EPI_ISL_7366838
hCoV-19|Brazil|Serrana|136385|2021-11-11	2021-11-11	betacoronavirus	South America	Brazil	São Paulo	Serrana	AY.99.2	EPI_ISL_7366839
hCoV-19|Brazil|Serrana|136388|2021-11-11	2021-11-11	betacoronavirus	South America	Brazil	São Paulo	Serrana	AY.99.2	EPI_ISL_7366840
hCoV-19|Brazil|Serrana|136390|2021-11-11	2021-11-11	betacoronavirus	South America	Brazil	São Paulo	Serrana	AY.99.2	EPI_ISL_7366841
hCoV-19|Brazil|Serrana|136391|2021-11-11	2021-11-11	betacoronavirus	South America	Brazil	São Paulo	Serrana	AY.99.2	EPI_ISL_7366842
hCoV-19|Brazil|Serrana|136397|2021-11-11	2021-11-11	betacoronavirus	South America	Brazil	São Paulo	Serrana	AY.99.2	EPI_ISL_7366843
hCoV-19|Brazil|Serrana|136398|2021-11-11	2021-11-11	betacoronavirus	South America	Brazil	São Paulo	Serrana	AY.99.2	EPI_ISL_7366844
hCoV-19|Brazil|Serrana|136407|2021-11-11	2021-11-11	betacoronavirus	South America	Brazil	São Paulo	Serrana	AY.99.2	EPI_ISL_7366845
hCoV-19|Brazil|Serrana|136409|2021-11-11	2021-11-11	betacoronavirus	South America	Brazil	São Paulo	Serrana	AY.99.2	EPI_ISL_7366846
hCoV-19|Brazil|Serrana|136412|2021-11-11	2021-11-11	betacoronavirus	South America	Brazil	São Paulo	Serrana	AY.99.2	EPI_ISL_7366848
hCoV-19|Brazil|Serrana|136416|2021-11-11	2021-11-11	betacoronavirus	South America	Brazil	São Paulo	Serrana	AY.99.2	EPI_ISL_7366849
hCoV-19|Brazil|Serrana|136419|2021-11-11	2021-11-11	betacoronavirus	South America	Brazil	São Paulo	Serrana	AY.3	EPI_ISL_7366850
hCoV-19|Brazil|Serrana|136420|2021-11-11	2021-11-11	betacoronavirus	South America	Brazil	São Paulo	Serrana	AY.99.2	EPI_ISL_7366851
hCoV-19|Brazil|Serrana|136422|2021-11-11	2021-11-11	betacoronavirus	South America	Brazil	São Paulo	Serrana	AY.3	EPI_ISL_7366852
hCoV-19|Brazil|Serrana|136423|2021-11-11	2021-11-11	betacoronavirus	South America	Brazil	São Paulo	Serrana	AY.3	EPI_ISL_7366853
hCoV-19|Brazil|Serrana|136431|2021-11-11	2021-11-11	betacoronavirus	South America	Brazil	São Paulo	Serrana	AY.99.2	EPI_ISL_7366854
hCoV-19|Brazil|Serrana|136432|2021-11-11	2021-11-11	betacoronavirus	South America	Brazil	São Paulo	Serrana	AY.99.2	EPI_ISL_7366855
hCoV-19|Brazil|Serrana|136433|2021-11-11	2021-11-11	betacoronavirus	South America	Brazil	São Paulo	Serrana	AY.99.2	EPI_ISL_7366856
hCoV-19|Brazil|Serrana|136462|2021-11-11	2021-11-11	betacoronavirus	South America	Brazil	São Paulo	Serrana	AY.3	EPI_ISL_7366857
hCoV-19|Brazil|Serrana|136503|2021-11-11	2021-11-11	betacoronavirus	South America	Brazil	São Paulo	Serrana	AY.3	EPI_ISL_7366858
hCoV-19|Brazil|Serrana|1368|2022-01-04	2022-01-04	betacoronavirus	South America	Brazil	São Paulo	Serrana	BA.1.15	EPI_ISL_9305544
hCoV-19|Brazil|Serrana|136849|2021-11-12	2021-11-12	betacoronavirus	South America	Brazil	São Paulo	Serrana	AY.99.2	EPI_ISL_7366864
hCoV-19|Brazil|Serrana|136850|2021-11-12	2021-11-12	betacoronavirus	South America	Brazil	São Paulo	Serrana	AY.3	EPI_ISL_7366865
hCoV-19|Brazil|Serrana|136851|2021-11-12	2021-11-12	betacoronavirus	South America	Brazil	São Paulo	Serrana	AY.99.2	EPI_ISL_7366866
hCoV-19|Brazil|Serrana|136852|2021-11-12	2021-11-12	betacoronavirus	South America	Brazil	São Paulo	Serrana	AY.3	EPI_ISL_7366867
hCoV-19|Brazil|Serrana|136854|2021-11-12	2021-11-12	betacoronavirus	South America	Brazil	São Paulo	Serrana	AY.99.2	EPI_ISL_7366871
hCoV-19|Brazil|Serrana|136861|2021-11-12	2021-11-12	betacoronavirus	South America	Brazil	São Paulo	Serrana	AY.99.2	EPI_ISL_7366872
hCoV-19|Brazil|Serrana|136862|2021-11-12	2021-11-12	betacoronavirus	South America	Brazil	São Paulo	Serrana	AY.99.2	EPI_ISL_7366873
hCoV-19|Brazil|Serrana|136863|2021-11-12	2021-11-12	betacoronavirus	South America	Brazil	São Paulo	Serrana	AY.3	EPI_ISL_7366874
hCoV-19|Brazil|Serrana|136864|2021-11-12	2021-11-12	betacoronavirus	South America	Brazil	São Paulo	Serrana	AY.3	EPI_ISL_7366875
hCoV-19|Brazil|Serrana|136876|2021-11-12	2021-11-12	betacoronavirus	South America	Brazil	São Paulo	Serrana	AY.3	EPI_ISL_7366876
hCoV-19|Brazil|Serrana|136877|2021-11-12	2021-11-12	betacoronavirus	South America	Brazil	São Paulo	Serrana	AY.99.2	EPI_ISL_7366879
hCoV-19|Brazil|Serrana|136881|2021-11-12	2021-11-12	betacoronavirus	South America	Brazil	São Paulo	Serrana	AY.3	EPI_ISL_7366880
hCoV-19|Brazil|Serrana|136884|2021-11-12	2021-11-12	betacoronavirus	South America	Brazil	São Paulo	Serrana	AY.99.2	EPI_ISL_7366881
hCoV-19|Brazil|Serrana|136885|2021-11-12	2021-11-12	betacoronavirus	South America	Brazil	São Paulo	Serrana	AY.99.2	EPI_ISL_7366882
hCoV-19|Brazil|Serrana|136891|2021-11-12	2021-11-12	betacoronavirus	South America	Brazil	São Paulo	Serrana	AY.99.2	EPI_ISL_7366883
hCoV-19|Brazil|Serrana|136896|2021-11-12	2021-11-12	betacoronavirus	South America	Brazil	São Paulo	Serrana	AY.99.2	EPI_ISL_7366884
hCoV-19|Brazil|Serrana|136899|2021-11-12	2021-11-12	betacoronavirus	South America	Brazil	São Paulo	Serrana	AY.99.2	EPI_ISL_7366885
hCoV-19|Brazil|Serrana|136915|2021-11-12	2021-11-12	betacoronavirus	South America	Brazil	São Paulo	Serrana	AY.99.2	EPI_ISL_7366886
hCoV-19|Brazil|Serrana|136930|2021-11-12	2021-11-12	betacoronavirus	South America	Brazil	São Paulo	Serrana	AY.3	EPI_ISL_7366887
hCoV-19|Brazil|Serrana|136965|2021-11-12	2021-11-12	betacoronavirus	South America	Brazil	São Paulo	Serrana	AY.99.2	EPI_ISL_7366888
hCoV-19|Brazil|Serrana|137108|2021-11-12	2021-11-12	betacoronavirus	South America	Brazil	São Paulo	Serrana	AY.43.1	EPI_ISL_7366891
hCoV-19|Brazil|Serrana|137110|2021-11-12	2021-11-12	betacoronavirus	South America	Brazil	São Paulo	Serrana	AY.99.2	EPI_ISL_7366892
hCoV-19|Brazil|Serrana|137113|2021-11-12	2021-11-12	betacoronavirus	South America	Brazil	São Paulo	Serrana	AY.99.2	EPI_ISL_7366893
hCoV-19|Brazil|Serrana|137114|2021-11-12	2021-11-12	betacoronavirus	South America	Brazil	São Paulo	Serrana	AY.99.2	EPI_ISL_7366894
hCoV-19|Brazil|Serrana|137115|2021-11-12	2021-11-12	betacoronavirus	South America	Brazil	São Paulo	Serrana	AY.99.2	EPI_ISL_7366895
hCoV-19|Brazil|Serrana|137120|2021-11-12	2021-11-12	betacoronavirus	South America	Brazil	São Paulo	Serrana	AY.99.2	EPI_ISL_7366896
hCoV-19|Brazil|Serrana|137125|2021-11-12	2021-11-12	betacoronavirus	South America	Brazil	São Paulo	Serrana	AY.99.2	EPI_ISL_7366897
hCoV-19|Brazil|Serrana|137126|2021-11-12	2021-11-12	betacoronavirus	South America	Brazil	São Paulo	Serrana	AY.99.2	EPI_ISL_7366898
hCoV-19|Brazil|Serrana|137127|2021-11-12	2021-11-12	betacoronavirus	South America	Brazil	São Paulo	Serrana	AY.99.2	EPI_ISL_7366899
hCoV-19|Brazil|Serrana|137145|2021-11-16	2021-11-16	betacoronavirus	South America	Brazil	São Paulo	Serrana	AY.3	EPI_ISL_7378817
hCoV-19|Brazil|Serrana|137147|2021-11-16	2021-11-16	betacoronavirus	South America	Brazil	São Paulo	Serrana	AY.99.2	EPI_ISL_7378818
hCoV-19|Brazil|Serrana|137148|2021-11-16	2021-11-16	betacoronavirus	South America	Brazil	São Paulo	Serrana	AY.99.2	EPI_ISL_7379034
hCoV-19|Brazil|Serrana|137149|2021-11-16	2021-11-16	betacoronavirus	South America	Brazil	São Paulo	Serrana	AY.99.2	EPI_ISL_7378819
hCoV-19|Brazil|Serrana|137152|2021-11-12	2021-11-12	betacoronavirus	South America	Brazil	São Paulo	Serrana	AY.99.2	EPI_ISL_7378820
hCoV-19|Brazil|Serrana|137156|2021-11-12	2021-11-12	betacoronavirus	South America	Brazil	São Paulo	Serrana	AY.99.2	EPI_ISL_7378821
hCoV-19|Brazil|Serrana|137158|2021-11-16	2021-11-16	betacoronavirus	South America	Brazil	São Paulo	Serrana	AY.99.2	EPI_ISL_7378822
hCoV-19|Brazil|Serrana|137159|2021-11-12	2021-11-12	betacoronavirus	South America	Brazil	São Paulo	Serrana	AY.99.2	EPI_ISL_7378823
hCoV-19|Brazil|Serrana|137160|2021-11-16	2021-11-16	betacoronavirus	South America	Brazil	São Paulo	Serrana	AY.3	EPI_ISL_7378824
hCoV-19|Brazil|Serrana|137163|2021-11-16	2021-11-16	betacoronavirus	South America	Brazil	São Paulo	Serrana	AY.99.2	EPI_ISL_7378825
hCoV-19|Brazil|Serrana|137165|2021-11-16	2021-11-16	betacoronavirus	South America	Brazil	São Paulo	Serrana	AY.99.2	EPI_ISL_7378826
hCoV-19|Brazil|Serrana|137166|2021-11-16	2021-11-16	betacoronavirus	South America	Brazil	São Paulo	Serrana	AY.3	EPI_ISL_7378827
hCoV-19|Brazil|Serrana|137169|2021-11-16	2021-11-16	betacoronavirus	South America	Brazil	São Paulo	Serrana	AY.99.2	EPI_ISL_7378828
hCoV-19|Brazil|Serrana|137170|2021-11-16	2021-11-16	betacoronavirus	South America	Brazil	São Paulo	Serrana	AY.99.2	EPI_ISL_7378829
hCoV-19|Brazil|Serrana|137172|2021-11-16	2021-11-16	betacoronavirus	South America	Brazil	São Paulo	Serrana	AY.99.2	EPI_ISL_7378830
hCoV-19|Brazil|Serrana|137173|2021-11-16	2021-11-16	betacoronavirus	South America	Brazil	São Paulo	Serrana	AY.99.2	EPI_ISL_7378831
hCoV-19|Brazil|Serrana|137174|2021-11-16	2021-11-16	betacoronavirus	South America	Brazil	São Paulo	Serrana	AY.99.2	EPI_ISL_7378832
hCoV-19|Brazil|Serrana|137175|2021-11-16	2021-11-16	betacoronavirus	South America	Brazil	São Paulo	Serrana	AY.99.2	EPI_ISL_7378833
hCoV-19|Brazil|Serrana|137176|2021-11-16	2021-11-16	betacoronavirus	South America	Brazil	São Paulo	Serrana	AY.99.2	EPI_ISL_7378834
hCoV-19|Brazil|Serrana|137178|2021-11-16	2021-11-16	betacoronavirus	South America	Brazil	São Paulo	Serrana	AY.99.2	EPI_ISL_7378835
hCoV-19|Brazil|Serrana|137180|2021-11-16	2021-11-16	betacoronavirus	South America	Brazil	São Paulo	Serrana	AY.99.2	EPI_ISL_7378836
hCoV-19|Brazil|Serrana|137181|2021-11-16	2021-11-16	betacoronavirus	South America	Brazil	São Paulo	Serrana	AY.99.2	EPI_ISL_7378837
hCoV-19|Brazil|Serrana|137184|2021-11-16	2021-11-16	betacoronavirus	South America	Brazil	São Paulo	Serrana	AY.99.2	EPI_ISL_7378838
hCoV-19|Brazil|Serrana|137185|2021-11-16	2021-11-16	betacoronavirus	South America	Brazil	São Paulo	Serrana	AY.99.2	EPI_ISL_7378839
hCoV-19|Brazil|Serrana|137186|2021-11-16	2021-11-16	betacoronavirus	South America	Brazil	São Paulo	Serrana	AY.99.2	EPI_ISL_7378840
hCoV-19|Brazil|Serrana|137187|2021-11-16	2021-11-16	betacoronavirus	South America	Brazil	São Paulo	Serrana	AY.99.2	EPI_ISL_7378841
hCoV-19|Brazil|Serrana|137188|2021-11-16	2021-11-16	betacoronavirus	South America	Brazil	São Paulo	Serrana	AY.99.2	EPI_ISL_7378842
hCoV-19|Brazil|Serrana|137190|2021-11-16	2021-11-16	betacoronavirus	South America	Brazil	São Paulo	Serrana	AY.99.2	EPI_ISL_7378843
hCoV-19|Brazil|Serrana|137193|2021-11-16	2021-11-16	betacoronavirus	South America	Brazil	São Paulo	Serrana	AY.99.2	EPI_ISL_7378844
hCoV-19|Brazil|Serrana|137194|2021-11-16	2021-11-16	betacoronavirus	South America	Brazil	São Paulo	Serrana	AY.99.2	EPI_ISL_7379045
hCoV-19|Brazil|Serrana|137196|2021-11-16	2021-11-16	betacoronavirus	South America	Brazil	São Paulo	Serrana	AY.3	EPI_ISL_7378845
hCoV-19|Brazil|Serrana|137199|2021-11-16	2021-11-16	betacoronavirus	South America	Brazil	São Paulo	Serrana	AY.5	EPI_ISL_7378846
hCoV-19|Brazil|Serrana|1372|2022-01-04	2022-01-04	betacoronavirus	South America	Brazil	São Paulo	Serrana	BA.1.9	EPI_ISL_9305444
hCoV-19|Brazil|Serrana|137200|2021-11-16	2021-11-16	betacoronavirus	South America	Brazil	São Paulo	Serrana	AY.99.2	EPI_ISL_7378847
hCoV-19|Brazil|Serrana|137201|2021-11-16	2021-11-16	betacoronavirus	South America	Brazil	São Paulo	Serrana	AY.99.2	EPI_ISL_7379047
hCoV-19|Brazil|Serrana|137203|2021-11-16	2021-11-16	betacoronavirus	South America	Brazil	São Paulo	Serrana	AY.99.2	EPI_ISL_7378848
hCoV-19|Brazil|Serrana|137207|2021-11-16	2021-11-16	betacoronavirus	South America	Brazil	São Paulo	Serrana	AY.99.2	EPI_ISL_7378849
hCoV-19|Brazil|Serrana|137208|2021-11-16	2021-11-16	betacoronavirus	South America	Brazil	São Paulo	Serrana	AY.99.2	EPI_ISL_7379007
hCoV-19|Brazil|Serrana|137209|2021-11-16	2021-11-16	betacoronavirus	South America	Brazil	São Paulo	Serrana	AY.99.2	EPI_ISL_7378850
hCoV-19|Brazil|Serrana|137210|2021-11-16	2021-11-16	betacoronavirus	South America	Brazil	São Paulo	Serrana	AY.3	EPI_ISL_7378851
hCoV-19|Brazil|Serrana|137213|2021-11-16	2021-11-16	betacoronavirus	South America	Brazil	São Paulo	Serrana	AY.99.2	EPI_ISL_7378852
hCoV-19|Brazil|Serrana|137216|2021-11-16	2021-11-16	betacoronavirus	South America	Brazil	São Paulo	Serrana	AY.99.2	EPI_ISL_7378853
hCoV-19|Brazil|Serrana|137217|2021-11-16	2021-11-16	betacoronavirus	South America	Brazil	São Paulo	Serrana	AY.99.2	EPI_ISL_7379018
hCoV-19|Brazil|Serrana|137218|2021-11-16	2021-11-16	betacoronavirus	South America	Brazil	São Paulo	Serrana	AY.99.2	EPI_ISL_7378854
hCoV-19|Brazil|Serrana|137221|2021-11-16	2021-11-16	betacoronavirus	South America	Brazil	São Paulo	Serrana	AY.99.2	EPI_ISL_7379013
hCoV-19|Brazil|Serrana|137223|2021-11-16	2021-11-16	betacoronavirus	South America	Brazil	São Paulo	Serrana	AY.99.2	EPI_ISL_7378855
hCoV-19|Brazil|Serrana|137224|2021-11-16	2021-11-16	betacoronavirus	South America	Brazil	São Paulo	Serrana	AY.99.2	EPI_ISL_7378856
hCoV-19|Brazil|Serrana|137225|2021-11-16	2021-11-16	betacoronavirus	South America	Brazil	São Paulo	Serrana	AY.99.2	EPI_ISL_7378857
hCoV-19|Brazil|Serrana|137226|2021-11-16	2021-11-16	betacoronavirus	South America	Brazil	São Paulo	Serrana	AY.99.2	EPI_ISL_7378858
hCoV-19|Brazil|Serrana|137227|2021-11-16	2021-11-16	betacoronavirus	South America	Brazil	São Paulo	Serrana	AY.99.2	EPI_ISL_7379017
hCoV-19|Brazil|Serrana|137228|2021-11-16	2021-11-16	betacoronavirus	South America	Brazil	São Paulo	Serrana	AY.99.2	EPI_ISL_7378859
hCoV-19|Brazil|Serrana|137229|2021-11-16	2021-11-16	betacoronavirus	South America	Brazil	São Paulo	Serrana	AY.99.2	EPI_ISL_7378860
hCoV-19|Brazil|Serrana|137252|2021-11-12	2021-11-12	betacoronavirus	South America	Brazil	São Paulo	Serrana	AY.99.2	EPI_ISL_7378861
hCoV-19|Brazil|Serrana|137255|2021-11-16	2021-11-16	betacoronavirus	South America	Brazil	São Paulo	Serrana	AY.99.2	EPI_ISL_7379029
hCoV-19|Brazil|Serrana|137341|2021-11-17	2021-11-17	betacoronavirus	South America	Brazil	São Paulo	Serrana	AY.99.2	EPI_ISL_7379040
hCoV-19|Brazil|Serrana|1375|2022-01-04	2022-01-04	betacoronavirus	South America	Brazil	São Paulo	Serrana	BA.1.1	EPI_ISL_9305446
hCoV-19|Brazil|Serrana|137698|2021-11-17	2021-11-17	betacoronavirus	South America	Brazil	São Paulo	Serrana	AY.99.2	EPI_ISL_7378869
hCoV-19|Brazil|Serrana|137699|2021-11-17	2021-11-17	betacoronavirus	South America	Brazil	São Paulo	Serrana	AY.99.2	EPI_ISL_7379036
hCoV-19|Brazil|Serrana|137703|2021-11-17	2021-11-17	betacoronavirus	South America	Brazil	São Paulo	Serrana	AY.99.2	EPI_ISL_7378870
hCoV-19|Brazil|Serrana|137708|2021-11-17	2021-11-17	betacoronavirus	South America	Brazil	São Paulo	Serrana	AY.99.2	EPI_ISL_7378871
hCoV-19|Brazil|Serrana|137709|2021-11-17	2021-11-17	betacoronavirus	South America	Brazil	São Paulo	Serrana	AY.99.2	EPI_ISL_7378872
hCoV-19|Brazil|Serrana|137710|2021-11-17	2021-11-17	betacoronavirus	South America	Brazil	São Paulo	Serrana	AY.99.2	EPI_ISL_7378873
hCoV-19|Brazil|Serrana|137716|2021-11-17	2021-11-17	betacoronavirus	South America	Brazil	São Paulo	Serrana	AY.99.2	EPI_ISL_7378874
hCoV-19|Brazil|Serrana|137719|2021-11-17	2021-11-17	betacoronavirus	South America	Brazil	São Paulo	Serrana	AY.3	EPI_ISL_7378875
hCoV-19|Brazil|Serrana|137722|2021-11-17	2021-11-17	betacoronavirus	South America	Brazil	São Paulo	Serrana	AY.99.2	EPI_ISL_7378876
hCoV-19|Brazil|Serrana|137727|2021-11-16	2021-11-16	betacoronavirus	South America	Brazil	São Paulo	Serrana	AY.99.2	EPI_ISL_7378877
hCoV-19|Brazil|Serrana|137731|2021-11-16	2021-11-16	betacoronavirus	South America	Brazil	São Paulo	Serrana	AY.99.2	EPI_ISL_7378878
hCoV-19|Brazil|Serrana|137733|2021-11-16	2021-11-16	betacoronavirus	South America	Brazil	São Paulo	Serrana	AY.99.2	EPI_ISL_7378879
hCoV-19|Brazil|Serrana|137734|2021-11-16	2021-11-16	betacoronavirus	South America	Brazil	São Paulo	Serrana	AY.99.2	EPI_ISL_7378880
hCoV-19|Brazil|Serrana|137735|2021-11-16	2021-11-16	betacoronavirus	South America	Brazil	São Paulo	Serrana	AY.99.2	EPI_ISL_7378881
hCoV-19|Brazil|Serrana|137736|2021-11-17	2021-11-17	betacoronavirus	South America	Brazil	São Paulo	Serrana	AY.99.2	EPI_ISL_7378882
hCoV-19|Brazil|Serrana|137737|2021-11-17	2021-11-17	betacoronavirus	South America	Brazil	São Paulo	Serrana	AY.99.2	EPI_ISL_7378883
hCoV-19|Brazil|Serrana|137738|2021-11-17	2021-11-17	betacoronavirus	South America	Brazil	São Paulo	Serrana	AY.99.2	EPI_ISL_7378884
hCoV-19|Brazil|Serrana|137740|2021-11-17	2021-11-17	betacoronavirus	South America	Brazil	São Paulo	Serrana	AY.99.2	EPI_ISL_7378885
hCoV-19|Brazil|Serrana|137741|2021-11-17	2021-11-17	betacoronavirus	South America	Brazil	São Paulo	Serrana	AY.99.2	EPI_ISL_7378886
hCoV-19|Brazil|Serrana|137742|2021-11-17	2021-11-17	betacoronavirus	South America	Brazil	São Paulo	Serrana	AY.99.2	EPI_ISL_7378887
hCoV-19|Brazil|Serrana|137743|2021-11-17	2021-11-17	betacoronavirus	South America	Brazil	São Paulo	Serrana	AY.99.2	EPI_ISL_7378888
hCoV-19|Brazil|Serrana|137746|2021-11-17	2021-11-17	betacoronavirus	South America	Brazil	São Paulo	Serrana	AY.99.2	EPI_ISL_7378889
hCoV-19|Brazil|Serrana|137748|2021-11-17	2021-11-17	betacoronavirus	South America	Brazil	São Paulo	Serrana	AY.99.2	EPI_ISL_7379032
hCoV-19|Brazil|Serrana|137750|2021-11-17	2021-11-17	betacoronavirus	South America	Brazil	São Paulo	Serrana	AY.99.2	EPI_ISL_7378890
hCoV-19|Brazil|Serrana|137751|2021-11-17	2021-11-17	betacoronavirus	South America	Brazil	São Paulo	Serrana	AY.3	EPI_ISL_7379022
hCoV-19|Brazil|Serrana|137755|2021-11-17	2021-11-17	betacoronavirus	South America	Brazil	São Paulo	Serrana	AY.99.2	EPI_ISL_7378891
hCoV-19|Brazil|Serrana|137758|2021-11-17	2021-11-17	betacoronavirus	South America	Brazil	São Paulo	Serrana	AY.99.2	EPI_ISL_7378895
hCoV-19|Brazil|Serrana|137760|2021-11-17	2021-11-17	betacoronavirus	South America	Brazil	São Paulo	Serrana	AY.99.2	EPI_ISL_7378896
hCoV-19|Brazil|Serrana|137762|2021-11-17	2021-11-17	betacoronavirus	South America	Brazil	São Paulo	Serrana	AY.99.2	EPI_ISL_7379035
hCoV-19|Brazil|Serrana|137763|2021-11-17	2021-11-17	betacoronavirus	South America	Brazil	São Paulo	Serrana	AY.5	EPI_ISL_7378897
hCoV-19|Brazil|Serrana|137766|2021-11-17	2021-11-17	betacoronavirus	South America	Brazil	São Paulo	Serrana	AY.99.2	EPI_ISL_7378898
hCoV-19|Brazil|Serrana|137771|2021-11-17	2021-11-17	betacoronavirus	South America	Brazil	São Paulo	Serrana	AY.99.2	EPI_ISL_7378899
hCoV-19|Brazil|Serrana|137774|2021-11-17	2021-11-17	betacoronavirus	South America	Brazil	São Paulo	Serrana	AY.99.2	EPI_ISL_7378900
hCoV-19|Brazil|Serrana|137776|2021-11-17	2021-11-17	betacoronavirus	South America	Brazil	São Paulo	Serrana	AY.99.2	EPI_ISL_7378901
hCoV-19|Brazil|Serrana|137778|2021-11-18	2021-11-18	betacoronavirus	South America	Brazil	São Paulo	Serrana	AY.99.2	EPI_ISL_7378902
hCoV-19|Brazil|Serrana|138155|2021-11-18	2021-11-18	betacoronavirus	South America	Brazil	São Paulo	Serrana	AY.99.2	EPI_ISL_7378911
hCoV-19|Brazil|Serrana|138156|2021-11-18	2021-11-18	betacoronavirus	South America	Brazil	São Paulo	Serrana	AY.99.2	EPI_ISL_7378912
hCoV-19|Brazil|Serrana|138158|2021-11-18	2021-11-18	betacoronavirus	South America	Brazil	São Paulo	Serrana	AY.99.2	EPI_ISL_7379023
hCoV-19|Brazil|Serrana|138159|2021-11-19	2021-11-19	betacoronavirus	South America	Brazil	São Paulo	Serrana	AY.5	EPI_ISL_7378913
hCoV-19|Brazil|Serrana|138163|2021-11-18	2021-11-18	betacoronavirus	South America	Brazil	São Paulo	Serrana	AY.99.2	EPI_ISL_7378914
hCoV-19|Brazil|Serrana|138164|2021-11-18	2021-11-18	betacoronavirus	South America	Brazil	São Paulo	Serrana	AY.99.2	EPI_ISL_7378915
hCoV-19|Brazil|Serrana|138165|2021-11-18	2021-11-18	betacoronavirus	South America	Brazil	São Paulo	Serrana	AY.99.2	EPI_ISL_7378916
hCoV-19|Brazil|Serrana|138168|2021-11-18	2021-11-18	betacoronavirus	South America	Brazil	São Paulo	Serrana	AY.99.2	EPI_ISL_7378917
hCoV-19|Brazil|Serrana|138169|2021-11-18	2021-11-18	betacoronavirus	South America	Brazil	São Paulo	Serrana	AY.99.2	EPI_ISL_7378918
hCoV-19|Brazil|Serrana|138170|2021-11-18	2021-11-18	betacoronavirus	South America	Brazil	São Paulo	Serrana	AY.99.2	EPI_ISL_7378919
hCoV-19|Brazil|Serrana|138173|2021-11-18	2021-11-18	betacoronavirus	South America	Brazil	São Paulo	Serrana	AY.99.2	EPI_ISL_7378920
hCoV-19|Brazil|Serrana|138182|2021-11-18	2021-11-18	betacoronavirus	South America	Brazil	São Paulo	Serrana	AY.99.2	EPI_ISL_7378921
hCoV-19|Brazil|Serrana|138183|2021-11-18	2021-11-18	betacoronavirus	South America	Brazil	São Paulo	Serrana	AY.99.2	EPI_ISL_7378922
hCoV-19|Brazil|Serrana|138185|2021-11-18	2021-11-18	betacoronavirus	South America	Brazil	São Paulo	Serrana	AY.99.2	EPI_ISL_7378923
hCoV-19|Brazil|Serrana|138187|2021-11-18	2021-11-18	betacoronavirus	South America	Brazil	São Paulo	Serrana	AY.43	EPI_ISL_7378924
hCoV-19|Brazil|Serrana|138189|2021-11-18	2021-11-18	betacoronavirus	South America	Brazil	São Paulo	Serrana	AY.99.2	EPI_ISL_7378925
hCoV-19|Brazil|Serrana|138192|2021-11-18	2021-11-18	betacoronavirus	South America	Brazil	São Paulo	Serrana	AY.99.2	EPI_ISL_7378926
hCoV-19|Brazil|Serrana|138195|2021-11-18	2021-11-18	betacoronavirus	South America	Brazil	São Paulo	Serrana	AY.99.2	EPI_ISL_7378927
hCoV-19|Brazil|Serrana|138196|2021-11-18	2021-11-18	betacoronavirus	South America	Brazil	São Paulo	Serrana	AY.99.2	EPI_ISL_7378928
hCoV-19|Brazil|Serrana|138197|2021-11-18	2021-11-18	betacoronavirus	South America	Brazil	São Paulo	Serrana	AY.5	EPI_ISL_7378929
hCoV-19|Brazil|Serrana|138206|2021-11-18	2021-11-18	betacoronavirus	South America	Brazil	São Paulo	Serrana	AY.99.2	EPI_ISL_7379041
hCoV-19|Brazil|Serrana|138211|2021-11-18	2021-11-18	betacoronavirus	South America	Brazil	São Paulo	Serrana	AY.99.2	EPI_ISL_7378930
hCoV-19|Brazil|Serrana|138213|2021-11-18	2021-11-18	betacoronavirus	South America	Brazil	São Paulo	Serrana	AY.99.2	EPI_ISL_7378931
hCoV-19|Brazil|Serrana|138214|2021-11-18	2021-11-18	betacoronavirus	South America	Brazil	São Paulo	Serrana	AY.99.2	EPI_ISL_7378932
hCoV-19|Brazil|Serrana|138215|2021-11-18	2021-11-18	betacoronavirus	South America	Brazil	São Paulo	Serrana	AY.99.2	EPI_ISL_7378933
hCoV-19|Brazil|Serrana|138227|2021-11-18	2021-11-18	betacoronavirus	South America	Brazil	São Paulo	Serrana	AY.99.2	EPI_ISL_7378934
hCoV-19|Brazil|Serrana|138228|2021-11-18	2021-11-18	betacoronavirus	South America	Brazil	São Paulo	Serrana	AY.99.2	EPI_ISL_7378935
hCoV-19|Brazil|Serrana|138232|2021-11-18	2021-11-18	betacoronavirus	South America	Brazil	São Paulo	Serrana	AY.99.2	EPI_ISL_7378936
hCoV-19|Brazil|Serrana|1385|2022-01-04	2022-01-04	betacoronavirus	South America	Brazil	São Paulo	Serrana	BA.1	EPI_ISL_9305533
hCoV-19|Brazil|Serrana|138547|2021-11-19	2021-11-19	betacoronavirus	South America	Brazil	São Paulo	Serrana	AY.99.2	EPI_ISL_7378945
hCoV-19|Brazil|Serrana|138550|2021-11-19	2021-11-19	betacoronavirus	South America	Brazil	São Paulo	Serrana	AY.99.2	EPI_ISL_7378946
hCoV-19|Brazil|Serrana|138551|2021-11-19	2021-11-19	betacoronavirus	South America	Brazil	São Paulo	Serrana	AY.99.2	EPI_ISL_7378947
hCoV-19|Brazil|Serrana|138555|2021-11-19	2021-11-19	betacoronavirus	South America	Brazil	São Paulo	Serrana	AY.3	EPI_ISL_7378948
hCoV-19|Brazil|Serrana|138557|2021-11-19	2021-11-19	betacoronavirus	South America	Brazil	São Paulo	Serrana	AY.99.2	EPI_ISL_7378949
hCoV-19|Brazil|Serrana|138560|2021-11-19	2021-11-19	betacoronavirus	South America	Brazil	São Paulo	Serrana	AY.99.2	EPI_ISL_7378950
hCoV-19|Brazil|Serrana|138561|2021-11-19	2021-11-19	betacoronavirus	South America	Brazil	São Paulo	Serrana	AY.99.2	EPI_ISL_7378951
hCoV-19|Brazil|Serrana|138562|2021-11-19	2021-11-19	betacoronavirus	South America	Brazil	São Paulo	Serrana	AY.99.2	EPI_ISL_7378952
hCoV-19|Brazil|Serrana|138564|2021-11-19	2021-11-19	betacoronavirus	South America	Brazil	São Paulo	Serrana	AY.99.2	EPI_ISL_7378953
hCoV-19|Brazil|Serrana|138565|2021-11-19	2021-11-19	betacoronavirus	South America	Brazil	São Paulo	Serrana	AY.99.2	EPI_ISL_7378954
hCoV-19|Brazil|Serrana|138566|2021-11-19	2021-11-19	betacoronavirus	South America	Brazil	São Paulo	Serrana	AY.99.2	EPI_ISL_7379014
hCoV-19|Brazil|Serrana|138567|2021-11-19	2021-11-19	betacoronavirus	South America	Brazil	São Paulo	Serrana	AY.99.2	EPI_ISL_7379042
hCoV-19|Brazil|Serrana|138568|2021-11-19	2021-11-19	betacoronavirus	South America	Brazil	São Paulo	Serrana	AY.99.2	EPI_ISL_7378955
hCoV-19|Brazil|Serrana|138571|2021-11-19	2021-11-19	betacoronavirus	South America	Brazil	São Paulo	Serrana	AY.5	EPI_ISL_7378956
hCoV-19|Brazil|Serrana|138573|2021-11-19	2021-11-19	betacoronavirus	South America	Brazil	São Paulo	Serrana	AY.99.2	EPI_ISL_7378957
hCoV-19|Brazil|Serrana|138574|2021-11-19	2021-11-19	betacoronavirus	South America	Brazil	São Paulo	Serrana	AY.99.2	EPI_ISL_7378958
hCoV-19|Brazil|Serrana|138575|2021-11-19	2021-11-19	betacoronavirus	South America	Brazil	São Paulo	Serrana	AY.99.2	EPI_ISL_7378959
hCoV-19|Brazil|Serrana|138576|2021-11-19	2021-11-19	betacoronavirus	South America	Brazil	São Paulo	Serrana	AY.99.2	EPI_ISL_7378960
hCoV-19|Brazil|Serrana|138577|2021-11-19	2021-11-19	betacoronavirus	South America	Brazil	São Paulo	Serrana	AY.99.2	EPI_ISL_7378961
hCoV-19|Brazil|Serrana|138579|2021-11-19	2021-11-19	betacoronavirus	South America	Brazil	São Paulo	Serrana	AY.3	EPI_ISL_7379010
hCoV-19|Brazil|Serrana|138581|2021-11-19	2021-11-19	betacoronavirus	South America	Brazil	São Paulo	Serrana	AY.99.2	EPI_ISL_7378962
hCoV-19|Brazil|Serrana|138582|2021-11-19	2021-11-19	betacoronavirus	South America	Brazil	São Paulo	Serrana	AY.99.2	EPI_ISL_7378963
hCoV-19|Brazil|Serrana|138583|2021-11-19	2021-11-19	betacoronavirus	South America	Brazil	São Paulo	Serrana	AY.3	EPI_ISL_7379011
hCoV-19|Brazil|Serrana|138586|2021-11-19	2021-11-19	betacoronavirus	South America	Brazil	São Paulo	Serrana	AY.99.2	EPI_ISL_7378964
hCoV-19|Brazil|Serrana|138589|2021-11-19	2021-11-19	betacoronavirus	South America	Brazil	São Paulo	Serrana	AY.99.2	EPI_ISL_7378965
hCoV-19|Brazil|Serrana|138592|2021-11-19	2021-11-19	betacoronavirus	South America	Brazil	São Paulo	Serrana	AY.99.2	EPI_ISL_7378966
hCoV-19|Brazil|Serrana|138593|2021-11-19	2021-11-19	betacoronavirus	South America	Brazil	São Paulo	Serrana	AY.99.2	EPI_ISL_7378967
hCoV-19|Brazil|Serrana|138594|2021-11-19	2021-11-19	betacoronavirus	South America	Brazil	São Paulo	Serrana	AY.99.2	EPI_ISL_7378968
hCoV-19|Brazil|Serrana|138595|2021-11-19	2021-11-19	betacoronavirus	South America	Brazil	São Paulo	Serrana	AY.3	EPI_ISL_7379012
hCoV-19|Brazil|Serrana|1386|2022-01-04	2022-01-04	betacoronavirus	South America	Brazil	São Paulo	Serrana	BA.1	EPI_ISL_9305445
hCoV-19|Brazil|Serrana|138600|2021-11-19	2021-11-19	betacoronavirus	South America	Brazil	São Paulo	Serrana	AY.99.2	EPI_ISL_7379030
hCoV-19|Brazil|Serrana|138601|2021-11-19	2021-11-19	betacoronavirus	South America	Brazil	São Paulo	Serrana	AY.99.2	EPI_ISL_7378969
hCoV-19|Brazil|Serrana|138603|2021-11-19	2021-11-19	betacoronavirus	South America	Brazil	São Paulo	Serrana	AY.99.2	EPI_ISL_7379026
hCoV-19|Brazil|Serrana|138604|2021-11-19	2021-11-19	betacoronavirus	South America	Brazil	São Paulo	Serrana	AY.99.2	EPI_ISL_7378970
hCoV-19|Brazil|Serrana|138605|2021-11-19	2021-11-19	betacoronavirus	South America	Brazil	São Paulo	Serrana	AY.99.2	EPI_ISL_7378971
hCoV-19|Brazil|Serrana|138606|2021-11-19	2021-11-19	betacoronavirus	South America	Brazil	São Paulo	Serrana	AY.99.2	EPI_ISL_7378972
hCoV-19|Brazil|Serrana|138612|2021-11-19	2021-11-19	betacoronavirus	South America	Brazil	São Paulo	Serrana	AY.99.2	EPI_ISL_7378976
hCoV-19|Brazil|Serrana|138616|2021-11-19	2021-11-19	betacoronavirus	South America	Brazil	São Paulo	Serrana	AY.99.2	EPI_ISL_7378977
hCoV-19|Brazil|Serrana|138618|2021-11-19	2021-11-19	betacoronavirus	South America	Brazil	São Paulo	Serrana	AY.99.2	EPI_ISL_7378978
hCoV-19|Brazil|Serrana|138619|2021-11-19	2021-11-19	betacoronavirus	South America	Brazil	São Paulo	Serrana	AY.99.2	EPI_ISL_7378979
hCoV-19|Brazil|Serrana|138625|2021-11-19	2021-11-19	betacoronavirus	South America	Brazil	São Paulo	Serrana	AY.99.2	EPI_ISL_7378980
hCoV-19|Brazil|Serrana|138628|2021-11-19	2021-11-19	betacoronavirus	South America	Brazil	São Paulo	Serrana	AY.99.2	EPI_ISL_7378981
hCoV-19|Brazil|Serrana|138629|2021-11-19	2021-11-19	betacoronavirus	South America	Brazil	São Paulo	Serrana	AY.99.2	EPI_ISL_7378982
hCoV-19|Brazil|Serrana|138638|2021-11-19	2021-11-19	betacoronavirus	South America	Brazil	São Paulo	Serrana	AY.99.2	EPI_ISL_7378983
hCoV-19|Brazil|Serrana|138640|2021-11-19	2021-11-19	betacoronavirus	South America	Brazil	São Paulo	Serrana	AY.99.2	EPI_ISL_7378984
hCoV-19|Brazil|Serrana|138641|2021-11-19	2021-11-19	betacoronavirus	South America	Brazil	São Paulo	Serrana	AY.99.2	EPI_ISL_7379033
hCoV-19|Brazil|Serrana|138716|2021-11-22	2021-11-22	betacoronavirus	South America	Brazil	São Paulo	Serrana	AY.99.2	EPI_ISL_7666812
hCoV-19|Brazil|Serrana|138718|2021-11-22	2021-11-22	betacoronavirus	South America	Brazil	São Paulo	Serrana	AY.99.2	EPI_ISL_7665424
hCoV-19|Brazil|Serrana|138719|2021-11-22	2021-11-22	betacoronavirus	South America	Brazil	São Paulo	Serrana	AY.99.2	EPI_ISL_7665426
hCoV-19|Brazil|Serrana|138720|2021-11-22	2021-11-22	betacoronavirus	South America	Brazil	São Paulo	Serrana	AY.5	EPI_ISL_7665403
hCoV-19|Brazil|Serrana|138722|2021-11-22	2021-11-22	betacoronavirus	South America	Brazil	São Paulo	Serrana	AY.99.2	EPI_ISL_7665407
hCoV-19|Brazil|Serrana|138723|2021-11-22	2021-11-22	betacoronavirus	South America	Brazil	São Paulo	Serrana	AY.99.2	EPI_ISL_7665410
hCoV-19|Brazil|Serrana|138724|2021-11-22	2021-11-22	betacoronavirus	South America	Brazil	São Paulo	Serrana	AY.99.2	EPI_ISL_7665412
hCoV-19|Brazil|Serrana|138725|2021-11-22	2021-11-22	betacoronavirus	South America	Brazil	São Paulo	Serrana	AY.99.2	EPI_ISL_7665414
hCoV-19|Brazil|Serrana|138726|2021-11-22	2021-11-22	betacoronavirus	South America	Brazil	São Paulo	Serrana	AY.99.2	EPI_ISL_7665417
hCoV-19|Brazil|Serrana|138729|2021-11-22	2021-11-22	betacoronavirus	South America	Brazil	São Paulo	Serrana	AY.99.2	EPI_ISL_7665419
hCoV-19|Brazil|Serrana|138730|2021-11-22	2021-11-22	betacoronavirus	South America	Brazil	São Paulo	Serrana	AY.99.2	EPI_ISL_7665421
hCoV-19|Brazil|Serrana|138731|2021-11-22	2021-11-22	betacoronavirus	South America	Brazil	São Paulo	Serrana	AY.99.2	EPI_ISL_7665400
hCoV-19|Brazil|Serrana|138733|2021-11-22	2021-11-22	betacoronavirus	South America	Brazil	São Paulo	Serrana	AY.99.2	EPI_ISL_7666506
hCoV-19|Brazil|Serrana|138734|2021-11-22	2021-11-22	betacoronavirus	South America	Brazil	São Paulo	Serrana	AY.99.2	EPI_ISL_7665398
hCoV-19|Brazil|Serrana|138735|2021-11-22	2021-11-22	betacoronavirus	South America	Brazil	São Paulo	Serrana	AY.5	EPI_ISL_7665396
hCoV-19|Brazil|Serrana|138738|2021-11-22	2021-11-22	betacoronavirus	South America	Brazil	São Paulo	Serrana	AY.99.2	EPI_ISL_7665391
hCoV-19|Brazil|Serrana|138740|2021-11-22	2021-11-22	betacoronavirus	South America	Brazil	São Paulo	Serrana	AY.99.2	EPI_ISL_7665384
hCoV-19|Brazil|Serrana|138743|2021-11-22	2021-11-22	betacoronavirus	South America	Brazil	São Paulo	Serrana	AY.99.2	EPI_ISL_7666144
hCoV-19|Brazil|Serrana|138749|2021-11-22	2021-11-22	betacoronavirus	South America	Brazil	São Paulo	Serrana	AY.99.2	EPI_ISL_7666675
hCoV-19|Brazil|Serrana|138750|2021-11-22	2021-11-22	betacoronavirus	South America	Brazil	São Paulo	Serrana	AY.99.2	EPI_ISL_7665386
hCoV-19|Brazil|Serrana|138751|2021-11-22	2021-11-22	betacoronavirus	South America	Brazil	São Paulo	Serrana	AY.99.2	EPI_ISL_7665389
hCoV-19|Brazil|Serrana|138752|2021-11-22	2021-11-22	betacoronavirus	South America	Brazil	São Paulo	Serrana	AY.99.2	EPI_ISL_7666797
hCoV-19|Brazil|Serrana|138753|2021-11-22	2021-11-22	betacoronavirus	South America	Brazil	São Paulo	Serrana	AY.99.2	EPI_ISL_7666737
hCoV-19|Brazil|Serrana|138754|2021-11-22	2021-11-22	betacoronavirus	South America	Brazil	São Paulo	Serrana	AY.99.2	EPI_ISL_7665376
hCoV-19|Brazil|Serrana|138755|2021-11-22	2021-11-22	betacoronavirus	South America	Brazil	São Paulo	Serrana	AY.99.2	EPI_ISL_7666830
hCoV-19|Brazil|Serrana|138756|2021-11-22	2021-11-22	betacoronavirus	South America	Brazil	São Paulo	Serrana	AY.3	EPI_ISL_7665373
hCoV-19|Brazil|Serrana|138757|2021-11-22	2021-11-22	betacoronavirus	South America	Brazil	São Paulo	Serrana	AY.99.2	EPI_ISL_7665367
hCoV-19|Brazil|Serrana|138761|2021-11-22	2021-11-22	betacoronavirus	South America	Brazil	São Paulo	Serrana	AY.43	EPI_ISL_7665371
hCoV-19|Brazil|Serrana|138762|2021-11-22	2021-11-22	betacoronavirus	South America	Brazil	São Paulo	Serrana	AY.99.2	EPI_ISL_7665380
hCoV-19|Brazil|Serrana|138763|2021-11-22	2021-11-22	betacoronavirus	South America	Brazil	São Paulo	Serrana	AY.99.2	EPI_ISL_7666130
hCoV-19|Brazil|Serrana|138764|2021-11-22	2021-11-22	betacoronavirus	South America	Brazil	São Paulo	Serrana	AY.3	EPI_ISL_7666197
hCoV-19|Brazil|Serrana|138765|2021-11-22	2021-11-22	betacoronavirus	South America	Brazil	São Paulo	Serrana	AY.3	EPI_ISL_7666193
hCoV-19|Brazil|Serrana|138766|2021-11-22	2021-11-22	betacoronavirus	South America	Brazil	São Paulo	Serrana	AY.3	EPI_ISL_7666499
hCoV-19|Brazil|Serrana|138771|2021-11-22	2021-11-22	betacoronavirus	South America	Brazil	São Paulo	Serrana	AY.99.2	EPI_ISL_7665317
hCoV-19|Brazil|Serrana|138774|2021-11-22	2021-11-22	betacoronavirus	South America	Brazil	São Paulo	Serrana	AY.99.2	EPI_ISL_7665378
hCoV-19|Brazil|Serrana|138775|2021-11-22	2021-11-22	betacoronavirus	South America	Brazil	São Paulo	Serrana	AY.99.2	EPI_ISL_7665393
hCoV-19|Brazil|Serrana|138776|2021-11-22	2021-11-22	betacoronavirus	South America	Brazil	São Paulo	Serrana	AY.99.2	EPI_ISL_7665369
hCoV-19|Brazil|Serrana|138779|2021-11-22	2021-11-22	betacoronavirus	South America	Brazil	São Paulo	Serrana	AY.99.2	EPI_ISL_7665330
hCoV-19|Brazil|Serrana|138780|2021-11-22	2021-11-22	betacoronavirus	South America	Brazil	São Paulo	Serrana	AY.3	EPI_ISL_7665319
hCoV-19|Brazil|Serrana|138781|2021-11-22	2021-11-22	betacoronavirus	South America	Brazil	São Paulo	Serrana	AY.99.2	EPI_ISL_7665336
hCoV-19|Brazil|Serrana|138783|2021-11-22	2021-11-22	betacoronavirus	South America	Brazil	São Paulo	Serrana	AY.99.2	EPI_ISL_7665342
hCoV-19|Brazil|Serrana|138787|2021-11-22	2021-11-22	betacoronavirus	South America	Brazil	São Paulo	Serrana	AY.99.2	EPI_ISL_7665345
hCoV-19|Brazil|Serrana|138789|2021-11-22	2021-11-22	betacoronavirus	South America	Brazil	São Paulo	Serrana	AY.99.2	EPI_ISL_7665338
hCoV-19|Brazil|Serrana|138790|2021-11-22	2021-11-22	betacoronavirus	South America	Brazil	São Paulo	Serrana	AY.3	EPI_ISL_7665320
hCoV-19|Brazil|Serrana|138792|2021-11-22	2021-11-22	betacoronavirus	South America	Brazil	São Paulo	Serrana	AY.99.2	EPI_ISL_7665318
hCoV-19|Brazil|Serrana|138794|2021-11-22	2021-11-22	betacoronavirus	South America	Brazil	São Paulo	Serrana	AY.99.2	EPI_ISL_7666471
hCoV-19|Brazil|Serrana|138795|2021-11-22	2021-11-22	betacoronavirus	South America	Brazil	São Paulo	Serrana	AY.99.2	EPI_ISL_7665340
hCoV-19|Brazil|Serrana|138796|2021-11-22	2021-11-22	betacoronavirus	South America	Brazil	São Paulo	Serrana	AY.99.2	EPI_ISL_7665322
hCoV-19|Brazil|Serrana|138798|2021-11-22	2021-11-22	betacoronavirus	South America	Brazil	São Paulo	Serrana	AY.99.2	EPI_ISL_7665325
hCoV-19|Brazil|Serrana|1388|2022-01-04	2022-01-04	betacoronavirus	South America	Brazil	São Paulo	Serrana	BA.1.9	EPI_ISL_9305443
hCoV-19|Brazil|Serrana|138801|2021-11-22	2021-11-22	betacoronavirus	South America	Brazil	São Paulo	Serrana	AY.3	EPI_ISL_7666195
hCoV-19|Brazil|Serrana|138802|2021-11-22	2021-11-22	betacoronavirus	South America	Brazil	São Paulo	Serrana	AY.99.2	EPI_ISL_7665354
hCoV-19|Brazil|Serrana|138803|2021-11-22	2021-11-22	betacoronavirus	South America	Brazil	São Paulo	Serrana	AY.99.2	EPI_ISL_7665352
hCoV-19|Brazil|Serrana|138806|2021-11-22	2021-11-22	betacoronavirus	South America	Brazil	São Paulo	Serrana	AY.99.2	EPI_ISL_7665356
hCoV-19|Brazil|Serrana|138808|2021-11-22	2021-11-22	betacoronavirus	South America	Brazil	São Paulo	Serrana	AY.99.2	EPI_ISL_7665347
hCoV-19|Brazil|Serrana|138809|2021-11-22	2021-11-22	betacoronavirus	South America	Brazil	São Paulo	Serrana	AY.99.2	EPI_ISL_7665359
hCoV-19|Brazil|Serrana|138812|2021-11-22	2021-11-22	betacoronavirus	South America	Brazil	São Paulo	Serrana	AY.99.2	EPI_ISL_7665363
hCoV-19|Brazil|Serrana|138813|2021-11-22	2021-11-22	betacoronavirus	South America	Brazil	São Paulo	Serrana	AY.99.2	EPI_ISL_7665361
hCoV-19|Brazil|Serrana|138815|2021-11-22	2021-11-22	betacoronavirus	South America	Brazil	São Paulo	Serrana	AY.99.2	EPI_ISL_7665365
hCoV-19|Brazil|Serrana|138821|2021-11-22	2021-11-22	betacoronavirus	South America	Brazil	São Paulo	Serrana	AY.3	EPI_ISL_7665405
hCoV-19|Brazil|Serrana|138822|2021-11-22	2021-11-22	betacoronavirus	South America	Brazil	São Paulo	Serrana	AY.99.2	EPI_ISL_7665350
hCoV-19|Brazil|Serrana|138824|2021-11-22	2021-11-22	betacoronavirus	South America	Brazil	São Paulo	Serrana	AY.99.2	EPI_ISL_7665382
hCoV-19|Brazil|Serrana|138826|2021-11-22	2021-11-22	betacoronavirus	South America	Brazil	São Paulo	Serrana	AY.99.2	EPI_ISL_7665327
hCoV-19|Brazil|Serrana|139048|2021-11-23	2021-11-23	betacoronavirus	South America	Brazil	São Paulo	Serrana	AY.99.2	EPI_ISL_7665476
hCoV-19|Brazil|Serrana|139052|2021-11-23	2021-11-23	betacoronavirus	South America	Brazil	São Paulo	Serrana	AY.99.2	EPI_ISL_7665478
hCoV-19|Brazil|Serrana|139056|2021-11-23	2021-11-23	betacoronavirus	South America	Brazil	São Paulo	Serrana	AY.99.2	EPI_ISL_7665483
hCoV-19|Brazil|Serrana|139057|2021-11-23	2021-11-23	betacoronavirus	South America	Brazil	São Paulo	Serrana	AY.99.2	EPI_ISL_7665487
hCoV-19|Brazil|Serrana|139058|2021-11-23	2021-11-23	betacoronavirus	South America	Brazil	São Paulo	Serrana	AY.99.2	EPI_ISL_7666146
hCoV-19|Brazil|Serrana|139060|2021-11-23	2021-11-23	betacoronavirus	South America	Brazil	São Paulo	Serrana	AY.99.2	EPI_ISL_7665497
hCoV-19|Brazil|Serrana|139062|2021-11-23	2021-11-23	betacoronavirus	South America	Brazil	São Paulo	Serrana	AY.3	EPI_ISL_7665469
hCoV-19|Brazil|Serrana|139063|2021-11-23	2021-11-23	betacoronavirus	South America	Brazil	São Paulo	Serrana	AY.43.1	EPI_ISL_7665471
hCoV-19|Brazil|Serrana|139064|2021-11-23	2021-11-23	betacoronavirus	South America	Brazil	São Paulo	Serrana	AY.99.2	EPI_ISL_7665474
hCoV-19|Brazil|Serrana|139066|2021-11-23	2021-11-23	betacoronavirus	South America	Brazil	São Paulo	Serrana	AY.99.2	EPI_ISL_7665490
hCoV-19|Brazil|Serrana|139068|2021-11-23	2021-11-23	betacoronavirus	South America	Brazil	São Paulo	Serrana	AY.99.2	EPI_ISL_7665480
hCoV-19|Brazil|Serrana|139069|2021-11-23	2021-11-23	betacoronavirus	South America	Brazil	São Paulo	Serrana	AY.99.2	EPI_ISL_7665485
hCoV-19|Brazil|Serrana|139070|2021-11-23	2021-11-23	betacoronavirus	South America	Brazil	São Paulo	Serrana	AY.99.2	EPI_ISL_7666682
hCoV-19|Brazil|Serrana|139071|2021-11-23	2021-11-23	betacoronavirus	South America	Brazil	São Paulo	Serrana	AY.99.2	EPI_ISL_7666133
hCoV-19|Brazil|Serrana|139072|2021-11-23	2021-11-23	betacoronavirus	South America	Brazil	São Paulo	Serrana	AY.99.2	EPI_ISL_7665492
hCoV-19|Brazil|Serrana|139075|2021-11-23	2021-11-23	betacoronavirus	South America	Brazil	São Paulo	Serrana	AY.3	EPI_ISL_7665453
hCoV-19|Brazil|Serrana|139077|2021-11-23	2021-11-23	betacoronavirus	South America	Brazil	São Paulo	Serrana	AY.99.2	EPI_ISL_7665455
hCoV-19|Brazil|Serrana|139079|2021-11-23	2021-11-23	betacoronavirus	South America	Brazil	São Paulo	Serrana	AY.99.2	EPI_ISL_7665457
hCoV-19|Brazil|Serrana|139080|2021-11-23	2021-11-23	betacoronavirus	South America	Brazil	São Paulo	Serrana	AY.99.2	EPI_ISL_7665462
hCoV-19|Brazil|Serrana|139081|2021-11-23	2021-11-23	betacoronavirus	South America	Brazil	São Paulo	Serrana	AY.99.2	EPI_ISL_7665460
hCoV-19|Brazil|Serrana|139083|2021-11-23	2021-11-23	betacoronavirus	South America	Brazil	São Paulo	Serrana	AY.99.2	EPI_ISL_7665465
hCoV-19|Brazil|Serrana|139084|2021-11-23	2021-11-23	betacoronavirus	South America	Brazil	São Paulo	Serrana	AY.99.2	EPI_ISL_7665467
hCoV-19|Brazil|Serrana|139088|2021-11-23	2021-11-23	betacoronavirus	South America	Brazil	São Paulo	Serrana	AY.99.2	EPI_ISL_7665437
hCoV-19|Brazil|Serrana|139089|2021-11-23	2021-11-23	betacoronavirus	South America	Brazil	São Paulo	Serrana	AY.99.2	EPI_ISL_7665440
hCoV-19|Brazil|Serrana|139091|2021-11-23	2021-11-23	betacoronavirus	South America	Brazil	São Paulo	Serrana	AY.3	EPI_ISL_7665444
hCoV-19|Brazil|Serrana|139092|2021-11-23	2021-11-23	betacoronavirus	South America	Brazil	São Paulo	Serrana	AY.99.2	EPI_ISL_7665447
hCoV-19|Brazil|Serrana|139094|2021-11-23	2021-11-23	betacoronavirus	South America	Brazil	São Paulo	Serrana	AY.99.2	EPI_ISL_7665450
hCoV-19|Brazil|Serrana|139096|2021-11-23	2021-11-23	betacoronavirus	South America	Brazil	São Paulo	Serrana	AY.3	EPI_ISL_7666200
hCoV-19|Brazil|Serrana|139099|2021-11-22	2021-11-22	betacoronavirus	South America	Brazil	São Paulo	Serrana	AY.3	EPI_ISL_7665428
hCoV-19|Brazil|Serrana|139104|2021-11-23	2021-11-23	betacoronavirus	South America	Brazil	São Paulo	Serrana	AY.99.2	EPI_ISL_7665431
hCoV-19|Brazil|Serrana|139107|2021-11-23	2021-11-23	betacoronavirus	South America	Brazil	São Paulo	Serrana	AY.5	EPI_ISL_7665433
hCoV-19|Brazil|Serrana|139108|2021-11-23	2021-11-23	betacoronavirus	South America	Brazil	São Paulo	Serrana	AY.99.2	EPI_ISL_7665435
hCoV-19|Brazil|Serrana|139113|2021-11-23	2021-11-23	betacoronavirus	South America	Brazil	São Paulo	Serrana	AY.3	EPI_ISL_7665442
hCoV-19|Brazil|Serrana|139114|2021-11-23	2021-11-23	betacoronavirus	South America	Brazil	São Paulo	Serrana	AY.99.2	EPI_ISL_7665494
hCoV-19|Brazil|Serrana|139116|2021-11-23	2021-11-23	betacoronavirus	South America	Brazil	São Paulo	Serrana	AY.99.2	EPI_ISL_7666490
hCoV-19|Brazil|Serrana|139117|2021-11-23	2021-11-23	betacoronavirus	South America	Brazil	São Paulo	Serrana	AY.99.2	EPI_ISL_7665499
hCoV-19|Brazil|Serrana|139121|2021-11-23	2021-11-23	betacoronavirus	South America	Brazil	São Paulo	Serrana	AY.99.2	EPI_ISL_7665501
hCoV-19|Brazil|Serrana|139124|2021-11-23	2021-11-23	betacoronavirus	South America	Brazil	São Paulo	Serrana	AY.3	EPI_ISL_7665503
hCoV-19|Brazil|Serrana|139126|2021-11-23	2021-11-23	betacoronavirus	South America	Brazil	São Paulo	Serrana	AY.99.2	EPI_ISL_7665515
hCoV-19|Brazil|Serrana|139128|2021-11-23	2021-11-23	betacoronavirus	South America	Brazil	São Paulo	Serrana	AY.99.2	EPI_ISL_7666513
hCoV-19|Brazil|Serrana|139129|2021-11-23	2021-11-23	betacoronavirus	South America	Brazil	São Paulo	Serrana	AY.99.2	EPI_ISL_7665513
hCoV-19|Brazil|Serrana|139131|2021-11-23	2021-11-23	betacoronavirus	South America	Brazil	São Paulo	Serrana	AY.3	EPI_ISL_7665510
hCoV-19|Brazil|Serrana|139133|2021-11-23	2021-11-23	betacoronavirus	South America	Brazil	São Paulo	Serrana	AY.99.2	EPI_ISL_7665508
hCoV-19|Brazil|Serrana|139136|2021-11-23	2021-11-23	betacoronavirus	South America	Brazil	São Paulo	Serrana	AY.99.2	EPI_ISL_7665506
hCoV-19|Brazil|Serrana|139138|2021-11-23	2021-11-23	betacoronavirus	South America	Brazil	São Paulo	Serrana	AY.43.2	EPI_ISL_7666731
hCoV-19|Brazil|Serrana|139139|2021-11-23	2021-11-23	betacoronavirus	South America	Brazil	São Paulo	Serrana	AY.99.2	EPI_ISL_7665529
hCoV-19|Brazil|Serrana|139140|2021-11-23	2021-11-23	betacoronavirus	South America	Brazil	São Paulo	Serrana	AY.99.2	EPI_ISL_7665522
hCoV-19|Brazil|Serrana|139142|2021-11-23	2021-11-23	betacoronavirus	South America	Brazil	São Paulo	Serrana	AY.3	EPI_ISL_7665520
hCoV-19|Brazil|Serrana|139144|2021-11-23	2021-11-23	betacoronavirus	South America	Brazil	São Paulo	Serrana	AY.99.2	EPI_ISL_7665518
hCoV-19|Brazil|Serrana|139148|2021-11-23	2021-11-23	betacoronavirus	South America	Brazil	São Paulo	Serrana	AY.99.2	EPI_ISL_7665538
hCoV-19|Brazil|Serrana|139149|2021-11-23	2021-11-23	betacoronavirus	South America	Brazil	São Paulo	Serrana	AY.99.2	EPI_ISL_7665531
hCoV-19|Brazil|Serrana|139151|2021-11-23	2021-11-23	betacoronavirus	South America	Brazil	São Paulo	Serrana	AY.3	EPI_ISL_7665540
hCoV-19|Brazil|Serrana|139156|2021-11-23	2021-11-23	betacoronavirus	South America	Brazil	São Paulo	Serrana	AY.99.2	EPI_ISL_7665533
hCoV-19|Brazil|Serrana|139162|2021-11-23	2021-11-23	betacoronavirus	South America	Brazil	São Paulo	Serrana	AY.99.2	EPI_ISL_7665535
hCoV-19|Brazil|Serrana|139168|2021-11-23	2021-11-23	betacoronavirus	South America	Brazil	São Paulo	Serrana	AY.99.2	EPI_ISL_7665542
hCoV-19|Brazil|Serrana|139395|2021-11-23	2021-11-23	betacoronavirus	South America	Brazil	São Paulo	Serrana	AY.99.2	EPI_ISL_7665546
hCoV-19|Brazil|Serrana|139398|2021-11-23	2021-11-23	betacoronavirus	South America	Brazil	São Paulo	Serrana	AY.99.2	EPI_ISL_7665545
hCoV-19|Brazil|Serrana|139399|2021-11-23	2021-11-23	betacoronavirus	South America	Brazil	São Paulo	Serrana	AY.99.2	EPI_ISL_7665555
hCoV-19|Brazil|Serrana|139400|2021-11-23	2021-11-23	betacoronavirus	South America	Brazil	São Paulo	Serrana	AY.99.2	EPI_ISL_7665568
hCoV-19|Brazil|Serrana|139401|2021-11-23	2021-11-23	betacoronavirus	South America	Brazil	São Paulo	Serrana	AY.99.2	EPI_ISL_7665557
hCoV-19|Brazil|Serrana|139402|2021-11-23	2021-11-23	betacoronavirus	South America	Brazil	São Paulo	Serrana	AY.99.2	EPI_ISL_7665559
hCoV-19|Brazil|Serrana|139406|2021-11-23	2021-11-23	betacoronavirus	South America	Brazil	São Paulo	Serrana	AY.99.2	EPI_ISL_7665582
hCoV-19|Brazil|Serrana|139410|2021-11-23	2021-11-23	betacoronavirus	South America	Brazil	São Paulo	Serrana	AY.99.2	EPI_ISL_7665561
hCoV-19|Brazil|Serrana|139415|2021-11-23	2021-11-23	betacoronavirus	South America	Brazil	São Paulo	Serrana	AY.99.2	EPI_ISL_7665552
hCoV-19|Brazil|Serrana|139416|2021-11-23	2021-11-23	betacoronavirus	South America	Brazil	São Paulo	Serrana	AY.99.2	EPI_ISL_7665573
hCoV-19|Brazil|Serrana|139419|2021-11-23	2021-11-23	betacoronavirus	South America	Brazil	São Paulo	Serrana	AY.3	EPI_ISL_7665571
hCoV-19|Brazil|Serrana|139420|2021-11-23	2021-11-23	betacoronavirus	South America	Brazil	São Paulo	Serrana	AY.99.2	EPI_ISL_7665548
hCoV-19|Brazil|Serrana|139422|2021-11-23	2021-11-23	betacoronavirus	South America	Brazil	São Paulo	Serrana	AY.99.2	EPI_ISL_7665550
hCoV-19|Brazil|Serrana|139425|2021-11-23	2021-11-23	betacoronavirus	South America	Brazil	São Paulo	Serrana	AY.99.2	EPI_ISL_7665586
hCoV-19|Brazil|Serrana|139426|2021-11-23	2021-11-23	betacoronavirus	South America	Brazil	São Paulo	Serrana	AY.99.2	EPI_ISL_7665564
hCoV-19|Brazil|Serrana|139435|2021-11-23	2021-11-23	betacoronavirus	South America	Brazil	São Paulo	Serrana	AY.99.2	EPI_ISL_7665588
hCoV-19|Brazil|Serrana|139437|2021-11-23	2021-11-23	betacoronavirus	South America	Brazil	São Paulo	Serrana	AY.99.2	EPI_ISL_7665577
hCoV-19|Brazil|Serrana|139442|2021-11-23	2021-11-23	betacoronavirus	South America	Brazil	São Paulo	Serrana	AY.99.2	EPI_ISL_7665579
hCoV-19|Brazil|Serrana|139443|2021-11-23	2021-11-23	betacoronavirus	South America	Brazil	São Paulo	Serrana	AY.99.2	EPI_ISL_7666763
hCoV-19|Brazil|Serrana|139447|2021-11-24	2021-11-24	betacoronavirus	South America	Brazil	São Paulo	Serrana	AY.99.2	EPI_ISL_7665601
hCoV-19|Brazil|Serrana|139449|2021-11-23	2021-11-23	betacoronavirus	South America	Brazil	São Paulo	Serrana	AY.99.2	EPI_ISL_7665598
hCoV-19|Brazil|Serrana|139450|2021-11-23	2021-11-23	betacoronavirus	South America	Brazil	São Paulo	Serrana	AY.99.2	EPI_ISL_7665596
hCoV-19|Brazil|Serrana|139452|2021-11-23	2021-11-23	betacoronavirus	South America	Brazil	São Paulo	Serrana	AY.99.2	EPI_ISL_7665591
hCoV-19|Brazil|Serrana|139453|2021-11-23	2021-11-23	betacoronavirus	South America	Brazil	São Paulo	Serrana	AY.99.2	EPI_ISL_7665593
hCoV-19|Brazil|Serrana|139454|2021-11-23	2021-11-23	betacoronavirus	South America	Brazil	São Paulo	Serrana	AY.99.2	EPI_ISL_7665595
hCoV-19|Brazil|Serrana|139457|2021-11-23	2021-11-23	betacoronavirus	South America	Brazil	São Paulo	Serrana	AY.99.2	EPI_ISL_7665575
hCoV-19|Brazil|Serrana|139458|2021-11-24	2021-11-24	betacoronavirus	South America	Brazil	São Paulo	Serrana	AY.99.2	EPI_ISL_7665606
hCoV-19|Brazil|Serrana|139462|2021-11-24	2021-11-24	betacoronavirus	South America	Brazil	São Paulo	Serrana	AY.99.2	EPI_ISL_7665608
hCoV-19|Brazil|Serrana|139470|2021-11-24	2021-11-24	betacoronavirus	South America	Brazil	São Paulo	Serrana	AY.99.2	EPI_ISL_7665566
hCoV-19|Brazil|Serrana|139471|2021-11-24	2021-11-24	betacoronavirus	South America	Brazil	São Paulo	Serrana	AY.99.2	EPI_ISL_7665613
hCoV-19|Brazil|Serrana|139473|2021-11-24	2021-11-24	betacoronavirus	South America	Brazil	São Paulo	Serrana	AY.99.2	EPI_ISL_7665610
hCoV-19|Brazil|Serrana|139476|2021-11-24	2021-11-24	betacoronavirus	South America	Brazil	São Paulo	Serrana	AY.99.2	EPI_ISL_7665584
hCoV-19|Brazil|Serrana|139477|2021-11-24	2021-11-24	betacoronavirus	South America	Brazil	São Paulo	Serrana	AY.99.2	EPI_ISL_7665603
hCoV-19|Brazil|Serrana|139767|2021-11-25	2021-11-25	betacoronavirus	South America	Brazil	São Paulo	Serrana	AY.99.2	EPI_ISL_7665657
hCoV-19|Brazil|Serrana|139768|2021-11-25	2021-11-25	betacoronavirus	South America	Brazil	São Paulo	Serrana	AY.99.2	EPI_ISL_7665658
hCoV-19|Brazil|Serrana|139769|2021-11-25	2021-11-25	betacoronavirus	South America	Brazil	São Paulo	Serrana	AY.99.2	EPI_ISL_7665659
hCoV-19|Brazil|Serrana|139771|2021-11-25	2021-11-25	betacoronavirus	South America	Brazil	São Paulo	Serrana	AY.3	EPI_ISL_7666680
hCoV-19|Brazil|Serrana|139772|2021-11-25	2021-11-25	betacoronavirus	South America	Brazil	São Paulo	Serrana	AY.99.2	EPI_ISL_7665664
hCoV-19|Brazil|Serrana|139773|2021-11-25	2021-11-25	betacoronavirus	South America	Brazil	São Paulo	Serrana	AY.99.2	EPI_ISL_7665666
hCoV-19|Brazil|Serrana|139781|2021-11-25	2021-11-25	betacoronavirus	South America	Brazil	São Paulo	Serrana	AY.99.2	EPI_ISL_7665655
hCoV-19|Brazil|Serrana|139782|2021-11-25	2021-11-25	betacoronavirus	South America	Brazil	São Paulo	Serrana	AY.5	EPI_ISL_7666474
hCoV-19|Brazil|Serrana|139789|2021-11-25	2021-11-25	betacoronavirus	South America	Brazil	São Paulo	Serrana	AY.99.2	EPI_ISL_7665656
hCoV-19|Brazil|Serrana|139800|2021-11-25	2021-11-25	betacoronavirus	South America	Brazil	São Paulo	Serrana	AY.99.2	EPI_ISL_7665654
hCoV-19|Brazil|Serrana|139801|2021-11-25	2021-11-25	betacoronavirus	South America	Brazil	São Paulo	Serrana	AY.99.2	EPI_ISL_7665652
hCoV-19|Brazil|Serrana|139802|2021-11-25	2021-11-25	betacoronavirus	South America	Brazil	São Paulo	Serrana	AY.99.2	EPI_ISL_7665650
hCoV-19|Brazil|Serrana|139809|2021-11-25	2021-11-25	betacoronavirus	South America	Brazil	São Paulo	Serrana	AY.99.2	EPI_ISL_7665648
hCoV-19|Brazil|Serrana|139810|2021-11-25	2021-11-25	betacoronavirus	South America	Brazil	São Paulo	Serrana	AY.99.2	EPI_ISL_7665645
hCoV-19|Brazil|Serrana|139812|2021-11-25	2021-11-25	betacoronavirus	South America	Brazil	São Paulo	Serrana	AY.99.2	EPI_ISL_7665643
hCoV-19|Brazil|Serrana|139813|2021-11-25	2021-11-25	betacoronavirus	South America	Brazil	São Paulo	Serrana	AY.99.2	EPI_ISL_7665638
hCoV-19|Brazil|Serrana|139814|2021-11-25	2021-11-25	betacoronavirus	South America	Brazil	São Paulo	Serrana	AY.99.2	EPI_ISL_7665636
hCoV-19|Brazil|Serrana|139815|2021-11-25	2021-11-25	betacoronavirus	South America	Brazil	São Paulo	Serrana	AY.99.2	EPI_ISL_7665628
hCoV-19|Brazil|Serrana|139819|2021-11-25	2021-11-25	betacoronavirus	South America	Brazil	São Paulo	Serrana	AY.99.2	EPI_ISL_7665626
hCoV-19|Brazil|Serrana|139820|2021-11-25	2021-11-25	betacoronavirus	South America	Brazil	São Paulo	Serrana	AY.99.2	EPI_ISL_7665623
hCoV-19|Brazil|Serrana|139824|2021-11-24	2021-11-24	betacoronavirus	South America	Brazil	São Paulo	Serrana	AY.3	EPI_ISL_7665620
hCoV-19|Brazil|Serrana|139825|2021-11-25	2021-11-25	betacoronavirus	South America	Brazil	São Paulo	Serrana	AY.99.2	EPI_ISL_7665641
hCoV-19|Brazil|Serrana|139826|2021-11-24	2021-11-24	betacoronavirus	South America	Brazil	São Paulo	Serrana	AY.99.2	EPI_ISL_7665615
hCoV-19|Brazil|Serrana|139828|2021-11-24	2021-11-24	betacoronavirus	South America	Brazil	São Paulo	Serrana	AY.99.2	EPI_ISL_7665617
hCoV-19|Brazil|Serrana|139831|2021-11-24	2021-11-24	betacoronavirus	South America	Brazil	São Paulo	Serrana	AY.99.2	EPI_ISL_7665619
hCoV-19|Brazil|Serrana|139832|2021-11-25	2021-11-25	betacoronavirus	South America	Brazil	São Paulo	Serrana	AY.99.2	EPI_ISL_7665621
hCoV-19|Brazil|Serrana|139834|2021-11-25	2021-11-25	betacoronavirus	South America	Brazil	São Paulo	Serrana	AY.99.2	EPI_ISL_7665622
hCoV-19|Brazil|Serrana|139843|2021-11-25	2021-11-25	betacoronavirus	South America	Brazil	São Paulo	Serrana	AY.99.2	EPI_ISL_7665675
hCoV-19|Brazil|Serrana|139844|2021-11-25	2021-11-25	betacoronavirus	South America	Brazil	São Paulo	Serrana	AY.3	EPI_ISL_7665671
hCoV-19|Brazil|Serrana|139846|2021-11-25	2021-11-25	betacoronavirus	South America	Brazil	São Paulo	Serrana	AY.99.2	EPI_ISL_7665669
hCoV-19|Brazil|Serrana|139849|2021-11-25	2021-11-25	betacoronavirus	South America	Brazil	São Paulo	Serrana	AY.3	EPI_ISL_7666578
hCoV-19|Brazil|Serrana|139859|2021-11-25	2021-11-25	betacoronavirus	South America	Brazil	São Paulo	Serrana	AY.99.2	EPI_ISL_7665719
hCoV-19|Brazil|Serrana|139864|2021-11-25	2021-11-25	betacoronavirus	South America	Brazil	São Paulo	Serrana	AY.99.2	EPI_ISL_7665724
hCoV-19|Brazil|Serrana|139880|2021-11-25	2021-11-25	betacoronavirus	South America	Brazil	São Paulo	Serrana	AY.99.2	EPI_ISL_7665722
hCoV-19|Brazil|Serrana|139882|2021-11-25	2021-11-25	betacoronavirus	South America	Brazil	São Paulo	Serrana	AY.99.2	EPI_ISL_7665726
hCoV-19|Brazil|Serrana|139889|2021-11-25	2021-11-25	betacoronavirus	South America	Brazil	São Paulo	Serrana	AY.99.2	EPI_ISL_7665673
hCoV-19|Brazil|Serrana|139893|2021-11-25	2021-11-25	betacoronavirus	South America	Brazil	São Paulo	Serrana	AY.99.2	EPI_ISL_7665662
hCoV-19|Brazil|Serrana|140181|2021-11-25	2021-11-25	betacoronavirus	South America	Brazil	São Paulo	Serrana	AY.99.2	EPI_ISL_7665749
hCoV-19|Brazil|Serrana|140189|2021-11-26	2021-11-26	betacoronavirus	South America	Brazil	São Paulo	Serrana	AY.99.2	EPI_ISL_7665761
hCoV-19|Brazil|Serrana|140190|2021-11-26	2021-11-26	betacoronavirus	South America	Brazil	São Paulo	Serrana	AY.99.2	EPI_ISL_7665759
hCoV-19|Brazil|Serrana|140194|2021-11-25	2021-11-25	betacoronavirus	South America	Brazil	São Paulo	Serrana	AY.99.2	EPI_ISL_7665746
hCoV-19|Brazil|Serrana|140207|2021-11-25	2021-11-25	betacoronavirus	South America	Brazil	São Paulo	Serrana	AY.3	EPI_ISL_7665744
hCoV-19|Brazil|Serrana|140209|2021-11-25	2021-11-25	betacoronavirus	South America	Brazil	São Paulo	Serrana	AY.99.2	EPI_ISL_7665756
hCoV-19|Brazil|Serrana|140211|2021-11-25	2021-11-25	betacoronavirus	South America	Brazil	São Paulo	Serrana	AY.99.2	EPI_ISL_7665754
hCoV-19|Brazil|Serrana|140217|2021-11-25	2021-11-25	betacoronavirus	South America	Brazil	São Paulo	Serrana	AY.99.2	EPI_ISL_7665750
hCoV-19|Brazil|Serrana|140220|2021-11-25	2021-11-25	betacoronavirus	South America	Brazil	São Paulo	Serrana	AY.99.2	EPI_ISL_7665752
hCoV-19|Brazil|Serrana|140223|2021-11-25	2021-11-25	betacoronavirus	South America	Brazil	São Paulo	Serrana	AY.3	EPI_ISL_7666689
hCoV-19|Brazil|Serrana|140225|2021-11-25	2021-11-25	betacoronavirus	South America	Brazil	São Paulo	Serrana	AY.3	EPI_ISL_7665748
hCoV-19|Brazil|Serrana|140226|2021-11-25	2021-11-25	betacoronavirus	South America	Brazil	São Paulo	Serrana	AY.99.2	EPI_ISL_7665751
hCoV-19|Brazil|Serrana|140232|2021-11-25	2021-11-25	betacoronavirus	South America	Brazil	São Paulo	Serrana	AY.99.2	EPI_ISL_7665742
hCoV-19|Brazil|Serrana|140235|2021-11-25	2021-11-25	betacoronavirus	South America	Brazil	São Paulo	Serrana	AY.99.2	EPI_ISL_7665740
hCoV-19|Brazil|Serrana|140245|2021-11-25	2021-11-25	betacoronavirus	South America	Brazil	São Paulo	Serrana	AY.99.2	EPI_ISL_7665737
hCoV-19|Brazil|Serrana|140246|2021-11-25	2021-11-25	betacoronavirus	South America	Brazil	São Paulo	Serrana	AY.99.2	EPI_ISL_7665735
hCoV-19|Brazil|Serrana|140248|2021-11-25	2021-11-25	betacoronavirus	South America	Brazil	São Paulo	Serrana	AY.99.2	EPI_ISL_7665736
hCoV-19|Brazil|Serrana|140253|2021-11-25	2021-11-25	betacoronavirus	South America	Brazil	São Paulo	Serrana	AY.3	EPI_ISL_7666205
hCoV-19|Brazil|Serrana|140255|2021-11-25	2021-11-25	betacoronavirus	South America	Brazil	São Paulo	Serrana	AY.99.2	EPI_ISL_7665729
hCoV-19|Brazil|Serrana|140256|2021-11-25	2021-11-25	betacoronavirus	South America	Brazil	São Paulo	Serrana	AY.3	EPI_ISL_7666203
hCoV-19|Brazil|Serrana|140258|2021-11-25	2021-11-25	betacoronavirus	South America	Brazil	São Paulo	Serrana	AY.99.2	EPI_ISL_7665731
hCoV-19|Brazil|Serrana|140260|2021-11-25	2021-11-25	betacoronavirus	South America	Brazil	São Paulo	Serrana	AY.99.2	EPI_ISL_7665733
hCoV-19|Brazil|Serrana|140261|2021-11-25	2021-11-25	betacoronavirus	South America	Brazil	São Paulo	Serrana	AY.3	EPI_ISL_7666630
hCoV-19|Brazil|Serrana|140266|2021-11-25	2021-11-25	betacoronavirus	South America	Brazil	São Paulo	Serrana	AY.3	EPI_ISL_7666644
hCoV-19|Brazil|Serrana|140269|2021-11-25	2021-11-25	betacoronavirus	South America	Brazil	São Paulo	Serrana	AY.3	EPI_ISL_7666656
hCoV-19|Brazil|Serrana|140362|2021-11-29	29/11/2021	betacoronavirus	South America	Brazil	São Paulo	Serrana	AY.99.2	EPI_ISL_14204915
hCoV-19|Brazil|Serrana|140364|2021-11-29	29/11/2021	betacoronavirus	South America	Brazil	São Paulo	Serrana	AY.99.2	EPI_ISL_14204914
hCoV-19|Brazil|Serrana|140368|2021-11-29	29/11/2021	betacoronavirus	South America	Brazil	São Paulo	Serrana	AY.99.2	EPI_ISL_14204913
hCoV-19|Brazil|Serrana|140372|2021-11-29	29/11/2021	betacoronavirus	South America	Brazil	São Paulo	Serrana	AY.99.2	EPI_ISL_14204912
hCoV-19|Brazil|Serrana|140373|2021-11-29	29/11/2021	betacoronavirus	South America	Brazil	São Paulo	Serrana	AY.99.2	EPI_ISL_14205416
hCoV-19|Brazil|Serrana|140374|2021-11-29	29/11/2021	betacoronavirus	South America	Brazil	São Paulo	Serrana	AY.99.2	EPI_ISL_14204911
hCoV-19|Brazil|Serrana|140375|2021-11-29	29/11/2021	betacoronavirus	South America	Brazil	São Paulo	Serrana	AY.3	EPI_ISL_14204910
hCoV-19|Brazil|Serrana|140378|2021-11-29	29/11/2021	betacoronavirus	South America	Brazil	São Paulo	Serrana	AY.99.2	EPI_ISL_14204909
hCoV-19|Brazil|Serrana|140379|2021-11-29	29/11/2021	betacoronavirus	South America	Brazil	São Paulo	Serrana	AY.99.2	EPI_ISL_14204908
hCoV-19|Brazil|Serrana|140381|2021-11-29	29/11/2021	betacoronavirus	South America	Brazil	São Paulo	Serrana	AY.3	EPI_ISL_14205078
hCoV-19|Brazil|Serrana|140382|2021-11-29	29/11/2021	betacoronavirus	South America	Brazil	São Paulo	Serrana	AY.3	EPI_ISL_14205077
hCoV-19|Brazil|Serrana|140385|2021-11-29	29/11/2021	betacoronavirus	South America	Brazil	São Paulo	Serrana	AY.99.2	EPI_ISL_14204907
hCoV-19|Brazil|Serrana|140389|2021-11-29	29/11/2021	betacoronavirus	South America	Brazil	São Paulo	Serrana	AY.3	EPI_ISL_14205055
hCoV-19|Brazil|Serrana|140396|2021-11-29	29/11/2021	betacoronavirus	South America	Brazil	São Paulo	Serrana	AY.99.2	EPI_ISL_14204906
hCoV-19|Brazil|Serrana|140404|2021-11-29	29/11/2021	betacoronavirus	South America	Brazil	São Paulo	Serrana	AY.99.2	EPI_ISL_14204905
hCoV-19|Brazil|Serrana|140405|2021-11-29	29/11/2021	betacoronavirus	South America	Brazil	São Paulo	Serrana	AY.99.2	EPI_ISL_14204904
hCoV-19|Brazil|Serrana|140406|2021-11-29	29/11/2021	betacoronavirus	South America	Brazil	São Paulo	Serrana	AY.99.2	EPI_ISL_14204903
hCoV-19|Brazil|Serrana|140408|2021-11-29	29/11/2021	betacoronavirus	South America	Brazil	São Paulo	Serrana	AY.99.2	EPI_ISL_14204902
hCoV-19|Brazil|Serrana|140409|2021-11-29	29/11/2021	betacoronavirus	South America	Brazil	São Paulo	Serrana	AY.99.2	EPI_ISL_14204901
hCoV-19|Brazil|Serrana|140410|2021-11-29	29/11/2021	betacoronavirus	South America	Brazil	São Paulo	Serrana	AY.3	EPI_ISL_14204900
hCoV-19|Brazil|Serrana|140412|2021-11-26	26/11/2021	betacoronavirus	South America	Brazil	São Paulo	Serrana	AY.99.2	EPI_ISL_14204899
hCoV-19|Brazil|Serrana|140416|2021-11-29	29/11/2021	betacoronavirus	South America	Brazil	São Paulo	Serrana	AY.99.2	EPI_ISL_14204898
hCoV-19|Brazil|Serrana|140418|2021-11-29	29/11/2021	betacoronavirus	South America	Brazil	São Paulo	Serrana	AY.99.2	EPI_ISL_14204897
hCoV-19|Brazil|Serrana|140420|2021-11-29	29/11/2021	betacoronavirus	South America	Brazil	São Paulo	Serrana	AY.99.2	EPI_ISL_14204896
hCoV-19|Brazil|Serrana|140422|2021-11-29	29/11/2021	betacoronavirus	South America	Brazil	São Paulo	Serrana	AY.99.2	EPI_ISL_14204895
hCoV-19|Brazil|Serrana|140433|2021-11-29	29/11/2021	betacoronavirus	South America	Brazil	São Paulo	Serrana	AY.99.2	EPI_ISL_14204894
hCoV-19|Brazil|Serrana|140435|2021-11-29	29/11/2021	betacoronavirus	South America	Brazil	São Paulo	Serrana	AY.99.2	EPI_ISL_14204893
hCoV-19|Brazil|Serrana|140436|2021-11-29	29/11/2021	betacoronavirus	South America	Brazil	São Paulo	Serrana	AY.99.2	EPI_ISL_14204892
hCoV-19|Brazil|Serrana|140439|2021-11-29	29/11/2021	betacoronavirus	South America	Brazil	São Paulo	Serrana	AY.99.2	EPI_ISL_14205394
hCoV-19|Brazil|Serrana|140445|2021-11-29	29/11/2021	betacoronavirus	South America	Brazil	São Paulo	Serrana	AY.99.2	EPI_ISL_14204891
hCoV-19|Brazil|Serrana|140446|2021-11-29	29/11/2021	betacoronavirus	South America	Brazil	São Paulo	Serrana	AY.99.2	EPI_ISL_14204890
hCoV-19|Brazil|Serrana|140449|2021-11-29	29/11/2021	betacoronavirus	South America	Brazil	São Paulo	Serrana	AY.99.2	EPI_ISL_14204889
hCoV-19|Brazil|Serrana|140450|2021-11-29	29/11/2021	betacoronavirus	South America	Brazil	São Paulo	Serrana	AY.99.2	EPI_ISL_14204888
hCoV-19|Brazil|Serrana|140451|2021-11-29	29/11/2021	betacoronavirus	South America	Brazil	São Paulo	Serrana	AY.99.2	EPI_ISL_14204887
hCoV-19|Brazil|Serrana|140454|2021-11-29	29/11/2021	betacoronavirus	South America	Brazil	São Paulo	Serrana	AY.99.2	EPI_ISL_14204886
hCoV-19|Brazil|Serrana|140456|2021-11-29	29/11/2021	betacoronavirus	South America	Brazil	São Paulo	Serrana	AY.99.2	EPI_ISL_14204885
hCoV-19|Brazil|Serrana|140466|2021-11-29	29/11/2021	betacoronavirus	South America	Brazil	São Paulo	Serrana	AY.99.2	EPI_ISL_14204884
hCoV-19|Brazil|Serrana|140468|2021-11-29	29/11/2021	betacoronavirus	South America	Brazil	São Paulo	Serrana	AY.3	EPI_ISL_14205076
hCoV-19|Brazil|Serrana|140469|2021-11-29	29/11/2021	betacoronavirus	South America	Brazil	São Paulo	Serrana	AY.99.2	EPI_ISL_14204883
hCoV-19|Brazil|Serrana|140531|2021-11-29	29/11/2021	betacoronavirus	South America	Brazil	São Paulo	Serrana	AY.99.2	EPI_ISL_14204882
hCoV-19|Brazil|Serrana|140584|2021-11-25	25/11/2021	betacoronavirus	South America	Brazil	São Paulo	Serrana	AY.99.2	EPI_ISL_14204881
hCoV-19|Brazil|Serrana|140585|2021-11-24	24/11/2021	betacoronavirus	South America	Brazil	São Paulo	Serrana	AY.99.2	EPI_ISL_14204880
hCoV-19|Brazil|Serrana|140617|2021-11-25	25/11/2021	betacoronavirus	South America	Brazil	São Paulo	Serrana	AY.101	EPI_ISL_14204879
hCoV-19|Brazil|Serrana|140663|2021-11-30	30/11/2021	betacoronavirus	South America	Brazil	São Paulo	Serrana	AY.99.2	EPI_ISL_14204878
hCoV-19|Brazil|Serrana|140666|2021-11-30	30/11/2021	betacoronavirus	South America	Brazil	São Paulo	Serrana	AY.3	EPI_ISL_14204877
hCoV-19|Brazil|Serrana|140670|2021-11-30	30/11/2021	betacoronavirus	South America	Brazil	São Paulo	Serrana	AY.99.2	EPI_ISL_14204876
hCoV-19|Brazil|Serrana|140673|2021-11-30	30/11/2021	betacoronavirus	South America	Brazil	São Paulo	Serrana	AY.99.2	EPI_ISL_14204875
hCoV-19|Brazil|Serrana|140674|2021-11-30	30/11/2021	betacoronavirus	South America	Brazil	São Paulo	Serrana	AY.99.2	EPI_ISL_14204874
hCoV-19|Brazil|Serrana|140679|2021-11-30	30/11/2021	betacoronavirus	South America	Brazil	São Paulo	Serrana	AY.99.2	EPI_ISL_14205448
hCoV-19|Brazil|Serrana|140682|2021-11-30	30/11/2021	betacoronavirus	South America	Brazil	São Paulo	Serrana	AY.99.2	EPI_ISL_14204873
hCoV-19|Brazil|Serrana|140687|2021-11-30	30/11/2021	betacoronavirus	South America	Brazil	São Paulo	Serrana	AY.99.2	EPI_ISL_14205366
hCoV-19|Brazil|Serrana|140688|2021-11-30	30/11/2021	betacoronavirus	South America	Brazil	São Paulo	Serrana	AY.99.2	EPI_ISL_14205425
hCoV-19|Brazil|Serrana|140690|2021-11-30	30/11/2021	betacoronavirus	South America	Brazil	São Paulo	Serrana	AY.99.2	EPI_ISL_14204872
hCoV-19|Brazil|Serrana|140691|2021-11-30	30/11/2021	betacoronavirus	South America	Brazil	São Paulo	Serrana	AY.99.2	EPI_ISL_14204871
hCoV-19|Brazil|Serrana|140694|2021-11-30	30/11/2021	betacoronavirus	South America	Brazil	São Paulo	Serrana	AY.99.2	EPI_ISL_14204870
hCoV-19|Brazil|Serrana|140695|2021-11-30	30/11/2021	betacoronavirus	South America	Brazil	São Paulo	Serrana	AY.99.2	EPI_ISL_14204869
hCoV-19|Brazil|Serrana|140699|2021-11-30	30/11/2021	betacoronavirus	South America	Brazil	São Paulo	Serrana	AY.99.2	EPI_ISL_14204868
hCoV-19|Brazil|Serrana|140700|2021-11-30	30/11/2021	betacoronavirus	South America	Brazil	São Paulo	Serrana	AY.99.2	EPI_ISL_14204867
hCoV-19|Brazil|Serrana|140702|2021-11-30	30/11/2021	betacoronavirus	South America	Brazil	São Paulo	Serrana	AY.99.2	EPI_ISL_14204866
hCoV-19|Brazil|Serrana|140705|2021-11-30	30/11/2021	betacoronavirus	South America	Brazil	São Paulo	Serrana	AY.3	EPI_ISL_14204865
hCoV-19|Brazil|Serrana|140706|2021-11-30	30/11/2021	betacoronavirus	South America	Brazil	São Paulo	Serrana	AY.99.2	EPI_ISL_14204864
hCoV-19|Brazil|Serrana|140707|2021-11-30	30/11/2021	betacoronavirus	South America	Brazil	São Paulo	Serrana	AY.99.2	EPI_ISL_14204863
hCoV-19|Brazil|Serrana|140710|2021-11-30	30/11/2021	betacoronavirus	South America	Brazil	São Paulo	Serrana	AY.99.2	EPI_ISL_14205466
hCoV-19|Brazil|Serrana|140711|2021-11-29	29/11/2021	betacoronavirus	South America	Brazil	São Paulo	Serrana	AY.99.2	EPI_ISL_14204862
hCoV-19|Brazil|Serrana|140717|2021-11-30	30/11/2021	betacoronavirus	South America	Brazil	São Paulo	Serrana	AY.99.2	EPI_ISL_14204861
hCoV-19|Brazil|Serrana|140718|2021-11-30	30/11/2021	betacoronavirus	South America	Brazil	São Paulo	Serrana	AY.99.2	EPI_ISL_14204860
hCoV-19|Brazil|Serrana|140719|2021-11-30	30/11/2021	betacoronavirus	South America	Brazil	São Paulo	Serrana	AY.99.2	EPI_ISL_14204859
hCoV-19|Brazil|Serrana|140722|2021-11-30	30/11/2021	betacoronavirus	South America	Brazil	São Paulo	Serrana	AY.99.2	EPI_ISL_14204858
hCoV-19|Brazil|Serrana|140724|2021-11-30	30/11/2021	betacoronavirus	South America	Brazil	São Paulo	Serrana	AY.99.2	EPI_ISL_14204857
hCoV-19|Brazil|Serrana|140726|2021-11-30	30/11/2021	betacoronavirus	South America	Brazil	São Paulo	Serrana	AY.99.2	EPI_ISL_14204856
hCoV-19|Brazil|Serrana|140736|2021-11-30	30/11/2021	betacoronavirus	South America	Brazil	São Paulo	Serrana	AY.99.2	EPI_ISL_14204855
hCoV-19|Brazil|Serrana|140742|2021-11-30	30/11/2021	betacoronavirus	South America	Brazil	São Paulo	Serrana	AY.99.2	EPI_ISL_14204854
hCoV-19|Brazil|Serrana|140743|2021-11-30	30/11/2021	betacoronavirus	South America	Brazil	São Paulo	Serrana	AY.99.2	EPI_ISL_14204853
hCoV-19|Brazil|Serrana|140749|2021-11-30	30/11/2021	betacoronavirus	South America	Brazil	São Paulo	Serrana	AY.99.2	EPI_ISL_14204852
hCoV-19|Brazil|Serrana|140752|2021-11-29	29/11/2021	betacoronavirus	South America	Brazil	São Paulo	Serrana	AY.99.2	EPI_ISL_14204851
hCoV-19|Brazil|Serrana|140753|2021-11-29	29/11/2021	betacoronavirus	South America	Brazil	São Paulo	Serrana	AY.99.2	EPI_ISL_14204850
hCoV-19|Brazil|Serrana|140800|2021-11-30	30/11/2021	betacoronavirus	South America	Brazil	São Paulo	Serrana	AY.99.2	EPI_ISL_14204849
hCoV-19|Brazil|Serrana|140809|2021-11-30	30/11/2021	betacoronavirus	South America	Brazil	São Paulo	Serrana	AY.99.2	EPI_ISL_14204848
hCoV-19|Brazil|Serrana|140857|2021-11-27	27/11/2021	betacoronavirus	South America	Brazil	São Paulo	Serrana	AY.100	EPI_ISL_14204719
hCoV-19|Brazil|Serrana|140858|2021-11-27	27/11/2021	betacoronavirus	South America	Brazil	São Paulo	Serrana	AY.100	EPI_ISL_14204718
hCoV-19|Brazil|Serrana|140902|2021-11-29	29/11/2021	betacoronavirus	South America	Brazil	São Paulo	Serrana	AY.99.2	EPI_ISL_14205468
hCoV-19|Brazil|Serrana|140939|2021-11-26	2021-11-26	betacoronavirus	South America	Brazil	São Paulo	Serrana	AY.99.2	EPI_ISL_14204847
hCoV-19|Brazil|Serrana|140942|2021-11-26	2021-11-26	betacoronavirus	South America	Brazil	São Paulo	Serrana	AY.101	EPI_ISL_14205415
hCoV-19|Brazil|Serrana|140985|2021-11-26	2021-11-26	betacoronavirus	South America	Brazil	São Paulo	Serrana	AY.43	EPI_ISL_14204846
hCoV-19|Brazil|Serrana|141011|2021-11-30	2021-11-30	betacoronavirus	South America	Brazil	São Paulo	Serrana	AY.99.2	EPI_ISL_14204845
hCoV-19|Brazil|Serrana|141012|2021-11-30	2021-11-30	betacoronavirus	South America	Brazil	São Paulo	Serrana	AY.99.2	EPI_ISL_14204844
hCoV-19|Brazil|Serrana|141018|2021-12-01	2021-12-01	betacoronavirus	South America	Brazil	São Paulo	Serrana	AY.99.2	EPI_ISL_14204843
hCoV-19|Brazil|Serrana|141020|2021-12-01	2021-12-01	betacoronavirus	South America	Brazil	São Paulo	Serrana	AY.99.2	EPI_ISL_14204842
hCoV-19|Brazil|Serrana|141021|2021-12-01	2021-12-01	betacoronavirus	South America	Brazil	São Paulo	Serrana	AY.99.2	EPI_ISL_14204841
hCoV-19|Brazil|Serrana|141024|2021-12-01	2021-12-01	betacoronavirus	South America	Brazil	São Paulo	Serrana	AY.99.2	EPI_ISL_14204840
hCoV-19|Brazil|Serrana|141030|2021-12-01	2021-12-01	betacoronavirus	South America	Brazil	São Paulo	Serrana	AY.99.2	EPI_ISL_14204839
hCoV-19|Brazil|Serrana|141033|2021-12-01	2021-12-01	betacoronavirus	South America	Brazil	São Paulo	Serrana	AY.99.2	EPI_ISL_14204838
hCoV-19|Brazil|Serrana|141036|2021-12-01	2021-12-01	betacoronavirus	South America	Brazil	São Paulo	Serrana	AY.99.2	EPI_ISL_14204837
hCoV-19|Brazil|Serrana|141037|2021-12-01	2021-12-01	betacoronavirus	South America	Brazil	São Paulo	Serrana	AY.99.2	EPI_ISL_14204836
hCoV-19|Brazil|Serrana|141042|2021-12-01	2021-12-01	betacoronavirus	South America	Brazil	São Paulo	Serrana	AY.99.2	EPI_ISL_14204835
hCoV-19|Brazil|Serrana|141044|2021-12-01	2021-12-01	betacoronavirus	South America	Brazil	São Paulo	Serrana	AY.99.2	EPI_ISL_14204834
hCoV-19|Brazil|Serrana|141048|2021-12-01	2021-12-01	betacoronavirus	South America	Brazil	São Paulo	Serrana	AY.99.2	EPI_ISL_14204833
hCoV-19|Brazil|Serrana|141053|2021-12-01	2021-12-01	betacoronavirus	South America	Brazil	São Paulo	Serrana	AY.99.2	EPI_ISL_14204832
hCoV-19|Brazil|Serrana|141055|2021-12-01	2021-12-01	betacoronavirus	South America	Brazil	São Paulo	Serrana	AY.99.2	EPI_ISL_14204831
hCoV-19|Brazil|Serrana|141062|2021-12-01	2021-12-01	betacoronavirus	South America	Brazil	São Paulo	Serrana	AY.99.2	EPI_ISL_14204830
hCoV-19|Brazil|Serrana|141065|2021-12-01	2021-12-01	betacoronavirus	South America	Brazil	São Paulo	Serrana	AY.99.2	EPI_ISL_14204829
hCoV-19|Brazil|Serrana|141070|2021-12-01	2021-12-01	betacoronavirus	South America	Brazil	São Paulo	Serrana	AY.99.2	EPI_ISL_14204828
hCoV-19|Brazil|Serrana|141072|2021-12-01	2021-12-01	betacoronavirus	South America	Brazil	São Paulo	Serrana	AY.99.2	EPI_ISL_14204827
hCoV-19|Brazil|Serrana|141073|2021-12-01	2021-12-01	betacoronavirus	South America	Brazil	São Paulo	Serrana	AY.99.2	EPI_ISL_14204826
hCoV-19|Brazil|Serrana|141076|2021-11-30	2021-11-30	betacoronavirus	South America	Brazil	São Paulo	Serrana	AY.99.2	EPI_ISL_14204825
hCoV-19|Brazil|Serrana|141118|2021-12-01	2021-12-01	betacoronavirus	South America	Brazil	São Paulo	Serrana	AY.99.2	EPI_ISL_14205064
hCoV-19|Brazil|Serrana|141119|2021-12-01	2021-12-01	betacoronavirus	South America	Brazil	São Paulo	Serrana	AY.99.2	EPI_ISL_14204824
hCoV-19|Brazil|Serrana|141124|2021-12-01	2021-12-01	betacoronavirus	South America	Brazil	São Paulo	Serrana	AY.99.2	EPI_ISL_14204823
hCoV-19|Brazil|Serrana|141126|2021-12-01	2021-12-01	betacoronavirus	South America	Brazil	São Paulo	Serrana	AY.99.2	EPI_ISL_14205063
hCoV-19|Brazil|Serrana|141127|2021-12-01	2021-12-01	betacoronavirus	South America	Brazil	São Paulo	Serrana	AY.99.2	EPI_ISL_14204822
hCoV-19|Brazil|Serrana|141158|2021-11-28	2021-11-28	betacoronavirus	South America	Brazil	São Paulo	Serrana	AY.34.1.1	EPI_ISL_14205401
hCoV-19|Brazil|Serrana|141184|2021-11-28	2021-11-28	betacoronavirus	South America	Brazil	São Paulo	Serrana	P.1.7	EPI_ISL_14205157
hCoV-19|Brazil|Serrana|141221|2021-11-28	2021-11-28	betacoronavirus	South America	Brazil	São Paulo	Serrana	AY.99.2	EPI_ISL_14204821
hCoV-19|Brazil|Serrana|141253|2021-11-28	2021-11-28	betacoronavirus	South America	Brazil	São Paulo	Serrana	AY.34.1.1	EPI_ISL_14205306
hCoV-19|Brazil|Serrana|141291|2021-11-27	2021-11-27	betacoronavirus	South America	Brazil	São Paulo	Serrana	AY.99.2	EPI_ISL_14204820
hCoV-19|Brazil|Serrana|141304|2021-11-27	2021-11-27	betacoronavirus	South America	Brazil	São Paulo	Serrana	AY.46.3	EPI_ISL_14204819
hCoV-19|Brazil|Serrana|141323|2021-11-27	2021-11-27	betacoronavirus	South America	Brazil	São Paulo	Serrana	AY.99.2	EPI_ISL_14204818
hCoV-19|Brazil|Serrana|141352|2021-11-29	2021-11-29	betacoronavirus	South America	Brazil	São Paulo	Serrana	AY.26	EPI_ISL_14204817
hCoV-19|Brazil|Serrana|141364|2021-11-27	2021-11-27	betacoronavirus	South America	Brazil	São Paulo	Serrana	AY.99.2	EPI_ISL_14204816
hCoV-19|Brazil|Serrana|141383|2021-12-02	2021-12-02	betacoronavirus	South America	Brazil	São Paulo	Serrana	AY.3	EPI_ISL_14204815
hCoV-19|Brazil|Serrana|141387|2021-12-02	2021-12-02	betacoronavirus	South America	Brazil	São Paulo	Serrana	AY.99.2	EPI_ISL_14204814
hCoV-19|Brazil|Serrana|141391|2021-12-02	2021-12-02	betacoronavirus	South America	Brazil	São Paulo	Serrana	AY.99.2	EPI_ISL_14204813
hCoV-19|Brazil|Serrana|141393|2021-12-02	2021-12-02	betacoronavirus	South America	Brazil	São Paulo	Serrana	AY.3	EPI_ISL_14204812
hCoV-19|Brazil|Serrana|141398|2021-12-02	2021-12-02	betacoronavirus	South America	Brazil	São Paulo	Serrana	AY.99.2	EPI_ISL_14204811
hCoV-19|Brazil|Serrana|141404|2021-12-02	2021-12-02	betacoronavirus	South America	Brazil	São Paulo	Serrana	AY.99.2	EPI_ISL_14204810
hCoV-19|Brazil|Serrana|141408|2021-12-02	2021-12-02	betacoronavirus	South America	Brazil	São Paulo	Serrana	AY.99.2	EPI_ISL_14204809
hCoV-19|Brazil|Serrana|141409|2021-12-02	2021-12-02	betacoronavirus	South America	Brazil	São Paulo	Serrana	AY.99.2	EPI_ISL_14204808
hCoV-19|Brazil|Serrana|141414|2021-12-02	2021-12-02	betacoronavirus	South America	Brazil	São Paulo	Serrana	AY.99.2	EPI_ISL_14204807
hCoV-19|Brazil|Serrana|141415|2021-12-01	2021-12-01	betacoronavirus	South America	Brazil	São Paulo	Serrana	AY.99.2	EPI_ISL_14204806
hCoV-19|Brazil|Serrana|141418|2021-12-02	2021-12-02	betacoronavirus	South America	Brazil	São Paulo	Serrana	AY.99.2	EPI_ISL_14204805
hCoV-19|Brazil|Serrana|141423|2021-12-02	2021-12-02	betacoronavirus	South America	Brazil	São Paulo	Serrana	AY.99.2	EPI_ISL_14204804
hCoV-19|Brazil|Serrana|141424|2021-12-01	2021-12-01	betacoronavirus	South America	Brazil	São Paulo	Serrana	AY.99.2	EPI_ISL_14204803
hCoV-19|Brazil|Serrana|141427|2021-12-02	2021-12-02	betacoronavirus	South America	Brazil	São Paulo	Serrana	AY.99.2	EPI_ISL_14204802
hCoV-19|Brazil|Serrana|141428|2021-12-02	2021-12-02	betacoronavirus	South America	Brazil	São Paulo	Serrana	AY.99.2	EPI_ISL_14204801
hCoV-19|Brazil|Serrana|141433|2021-12-02	2021-12-02	betacoronavirus	South America	Brazil	São Paulo	Serrana	AY.99.2	EPI_ISL_14204800
hCoV-19|Brazil|Serrana|141434|2021-12-02	2021-12-02	betacoronavirus	South America	Brazil	São Paulo	Serrana	AY.99.2	EPI_ISL_14204799
hCoV-19|Brazil|Serrana|141436|2021-12-02	2021-12-02	betacoronavirus	South America	Brazil	São Paulo	Serrana	AY.99.2	EPI_ISL_14204798
hCoV-19|Brazil|Serrana|141441|2021-12-01	2021-12-01	betacoronavirus	South America	Brazil	São Paulo	Serrana	AY.99.2	EPI_ISL_14204797
hCoV-19|Brazil|Serrana|141444|2021-12-02	2021-12-02	betacoronavirus	South America	Brazil	São Paulo	Serrana	AY.99.2	EPI_ISL_14204796
hCoV-19|Brazil|Serrana|141446|2021-12-02	2021-12-02	betacoronavirus	South America	Brazil	São Paulo	Serrana	AY.99.2	EPI_ISL_14204795
hCoV-19|Brazil|Serrana|141450|2021-12-02	2021-12-02	betacoronavirus	South America	Brazil	São Paulo	Serrana	AY.99.2	EPI_ISL_14204794
hCoV-19|Brazil|Serrana|141452|2021-12-01	2021-12-01	betacoronavirus	South America	Brazil	São Paulo	Serrana	AY.99.2	EPI_ISL_14204793
hCoV-19|Brazil|Serrana|141458|2021-12-02	2021-12-02	betacoronavirus	South America	Brazil	São Paulo	Serrana	AY.99.2	EPI_ISL_14204792
hCoV-19|Brazil|Serrana|141497|2021-12-02	2021-12-02	betacoronavirus	South America	Brazil	São Paulo	Serrana	AY.3	EPI_ISL_14204791
hCoV-19|Brazil|Serrana|141565|2021-12-02	2021-12-02	betacoronavirus	South America	Brazil	São Paulo	Serrana	AY.99.2	EPI_ISL_14205459
hCoV-19|Brazil|Serrana|141649|2021-12-02	2021-12-02	betacoronavirus	South America	Brazil	São Paulo	Serrana	AY.99.2	EPI_ISL_14204790
hCoV-19|Brazil|Serrana|141655|2021-12-02	2021-12-02	betacoronavirus	South America	Brazil	São Paulo	Serrana	AY.99.2	EPI_ISL_14204789
hCoV-19|Brazil|Serrana|141659|2021-12-02	2021-12-02	betacoronavirus	South America	Brazil	São Paulo	Serrana	AY.99.2	EPI_ISL_14204788
hCoV-19|Brazil|Serrana|141660|2021-12-02	2021-12-02	betacoronavirus	South America	Brazil	São Paulo	Serrana	AY.99.2	EPI_ISL_14204787
hCoV-19|Brazil|Serrana|141665|2021-12-02	2021-12-02	betacoronavirus	South America	Brazil	São Paulo	Serrana	AY.99.2	EPI_ISL_14204786
hCoV-19|Brazil|Serrana|141670|2021-12-02	2021-12-02	betacoronavirus	South America	Brazil	São Paulo	Serrana	AY.99.2	EPI_ISL_14204785
hCoV-19|Brazil|Serrana|141671|2021-12-02	2021-12-02	betacoronavirus	South America	Brazil	São Paulo	Serrana	AY.99.2	EPI_ISL_14204784
hCoV-19|Brazil|Serrana|141672|2021-12-02	2021-12-02	betacoronavirus	South America	Brazil	São Paulo	Serrana	AY.43.1	EPI_ISL_14204783
hCoV-19|Brazil|Serrana|141673|2021-12-02	2021-12-02	betacoronavirus	South America	Brazil	São Paulo	Serrana	AY.43.1	EPI_ISL_14204782
hCoV-19|Brazil|Serrana|141701|2021-11-29	2021-11-29	betacoronavirus	South America	Brazil	São Paulo	Serrana	AY.99.2	EPI_ISL_14204781
hCoV-19|Brazil|Serrana|141736|2021-11-29	2021-11-29	betacoronavirus	South America	Brazil	São Paulo	Serrana	AY.99.2	EPI_ISL_14204780
hCoV-19|Brazil|Serrana|141763|2021-11-30	2021-11-30	betacoronavirus	South America	Brazil	São Paulo	Serrana	AY.34.1.1	EPI_ISL_14205305
hCoV-19|Brazil|Serrana|141837|2021-11-29	2021-11-29	betacoronavirus	South America	Brazil	São Paulo	Serrana	AY.43	EPI_ISL_14205343
hCoV-19|Brazil|Serrana|141843|2021-12-01	2021-12-01	betacoronavirus	South America	Brazil	São Paulo	Serrana	AY.34.1.1	EPI_ISL_14205307
hCoV-19|Brazil|Serrana|141845|2021-11-30	2021-11-30	betacoronavirus	South America	Brazil	São Paulo	Serrana	AY.43.1	EPI_ISL_14204779
hCoV-19|Brazil|Serrana|141846|2021-11-30	2021-11-30	betacoronavirus	South America	Brazil	São Paulo	Serrana	AY.43.1	EPI_ISL_14204778
hCoV-19|Brazil|Serrana|141852|2021-11-30	2021-11-30	betacoronavirus	South America	Brazil	São Paulo	Serrana	AY.43.1	EPI_ISL_14204777
hCoV-19|Brazil|Serrana|141853|2021-11-30	2021-11-30	betacoronavirus	South America	Brazil	São Paulo	Serrana	AY.43.1	EPI_ISL_14204776
hCoV-19|Brazil|Serrana|141855|2021-11-30	2021-11-30	betacoronavirus	South America	Brazil	São Paulo	Serrana	AY.43.1	EPI_ISL_14204775
hCoV-19|Brazil|Serrana|141857|2021-11-30	2021-11-30	betacoronavirus	South America	Brazil	São Paulo	Serrana	AY.43.1	EPI_ISL_14204774
hCoV-19|Brazil|Serrana|141900|2021-12-03	2021-12-03	betacoronavirus	South America	Brazil	São Paulo	Serrana	AY.99.2	EPI_ISL_14204773
hCoV-19|Brazil|Serrana|141901|2021-12-03	2021-12-03	betacoronavirus	South America	Brazil	São Paulo	Serrana	AY.5	EPI_ISL_14204772
hCoV-19|Brazil|Serrana|141905|2021-12-03	2021-12-03	betacoronavirus	South America	Brazil	São Paulo	Serrana	AY.3	EPI_ISL_14204771
hCoV-19|Brazil|Serrana|141907|2021-12-03	2021-12-03	betacoronavirus	South America	Brazil	São Paulo	Serrana	AY.99.2	EPI_ISL_14204770
hCoV-19|Brazil|Serrana|141908|2021-12-03	2021-12-03	betacoronavirus	South America	Brazil	São Paulo	Serrana	AY.99.2	EPI_ISL_14204769
hCoV-19|Brazil|Serrana|141909|2021-12-03	2021-12-03	betacoronavirus	South America	Brazil	São Paulo	Serrana	AY.99.2	EPI_ISL_14204768
hCoV-19|Brazil|Serrana|141910|2021-12-03	2021-12-03	betacoronavirus	South America	Brazil	São Paulo	Serrana	AY.99.2	EPI_ISL_14205042
hCoV-19|Brazil|Serrana|141914|2021-12-03	2021-12-03	betacoronavirus	South America	Brazil	São Paulo	Serrana	AY.5	EPI_ISL_14204767
hCoV-19|Brazil|Serrana|141917|2021-12-03	2021-12-03	betacoronavirus	South America	Brazil	São Paulo	Serrana	AY.99.2	EPI_ISL_14204766
hCoV-19|Brazil|Serrana|141918|2021-12-03	2021-12-03	betacoronavirus	South America	Brazil	São Paulo	Serrana	AY.99.2	EPI_ISL_14204765
hCoV-19|Brazil|Serrana|141922|2021-12-03	2021-12-03	betacoronavirus	South America	Brazil	São Paulo	Serrana	AY.99.2	EPI_ISL_14204764
hCoV-19|Brazil|Serrana|141925|2021-12-03	2021-12-03	betacoronavirus	South America	Brazil	São Paulo	Serrana	AY.99.2	EPI_ISL_14204763
hCoV-19|Brazil|Serrana|141926|2021-12-03	2021-12-03	betacoronavirus	South America	Brazil	São Paulo	Serrana	AY.3	EPI_ISL_14204762
hCoV-19|Brazil|Serrana|141929|2021-12-03	2021-12-03	betacoronavirus	South America	Brazil	São Paulo	Serrana	AY.99.2	EPI_ISL_14204761
hCoV-19|Brazil|Serrana|141931|2021-12-03	2021-12-03	betacoronavirus	South America	Brazil	São Paulo	Serrana	AY.99.2	EPI_ISL_14204760
hCoV-19|Brazil|Serrana|141933|2021-12-03	2021-12-03	betacoronavirus	South America	Brazil	São Paulo	Serrana	AY.99.2	EPI_ISL_14204759
hCoV-19|Brazil|Serrana|141936|2021-12-03	2021-12-03	betacoronavirus	South America	Brazil	São Paulo	Serrana	AY.99.2	EPI_ISL_14204758
hCoV-19|Brazil|Serrana|141937|2021-12-03	2021-12-03	betacoronavirus	South America	Brazil	São Paulo	Serrana	AY.99.2	EPI_ISL_14204757
hCoV-19|Brazil|Serrana|141940|2021-12-03	2021-12-03	betacoronavirus	South America	Brazil	São Paulo	Serrana	AY.99.2	EPI_ISL_14205354
hCoV-19|Brazil|Serrana|141943|2021-12-03	2021-12-03	betacoronavirus	South America	Brazil	São Paulo	Serrana	AY.99.2	EPI_ISL_14204756
hCoV-19|Brazil|Serrana|141945|2021-12-03	2021-12-03	betacoronavirus	South America	Brazil	São Paulo	Serrana	AY.99.2	EPI_ISL_14204755
hCoV-19|Brazil|Serrana|141946|2021-12-03	2021-12-03	betacoronavirus	South America	Brazil	São Paulo	Serrana	AY.99.2	EPI_ISL_14204754
hCoV-19|Brazil|Serrana|141956|2021-12-03	2021-12-03	betacoronavirus	South America	Brazil	São Paulo	Serrana	AY.99.2	EPI_ISL_14204753
hCoV-19|Brazil|Serrana|141996|2021-12-03	2021-12-03	betacoronavirus	South America	Brazil	São Paulo	Serrana	AY.99.2	EPI_ISL_14204752
hCoV-19|Brazil|Serrana|142003|2021-12-03	2021-12-03	betacoronavirus	South America	Brazil	São Paulo	Serrana	AY.99.2	EPI_ISL_14204751
hCoV-19|Brazil|Serrana|142031|2021-12-03	2021-12-03	betacoronavirus	South America	Brazil	São Paulo	Serrana	AY.99.2	EPI_ISL_14204750
hCoV-19|Brazil|Serrana|142069|2021-12-03	2021-12-03	betacoronavirus	South America	Brazil	São Paulo	Serrana	AY.99.2	EPI_ISL_14204749
hCoV-19|Brazil|Serrana|142087|2021-12-03	2021-12-03	betacoronavirus	South America	Brazil	São Paulo	Serrana	AY.99.2	EPI_ISL_14204748
hCoV-19|Brazil|Serrana|142099|2021-12-03	2021-12-03	betacoronavirus	South America	Brazil	São Paulo	Serrana	AY.99.2	EPI_ISL_14204747
hCoV-19|Brazil|Serrana|142106|2021-12-03	2021-12-03	betacoronavirus	South America	Brazil	São Paulo	Serrana	AY.99.2	EPI_ISL_14204746
hCoV-19|Brazil|Serrana|142116|2021-12-03	2021-12-03	betacoronavirus	South America	Brazil	São Paulo	Serrana	AY.3	EPI_ISL_14205413
hCoV-19|Brazil|Serrana|142170|2021-12-03	2021-12-03	betacoronavirus	South America	Brazil	São Paulo	Serrana	AY.99.2	EPI_ISL_14204745
hCoV-19|Brazil|Serrana|142173|2021-12-03	2021-12-03	betacoronavirus	South America	Brazil	São Paulo	Serrana	AY.99.2	EPI_ISL_14204744
hCoV-19|Brazil|Serrana|142175|2021-12-03	2021-12-03	betacoronavirus	South America	Brazil	São Paulo	Serrana	AY.99.2	EPI_ISL_14204743
hCoV-19|Brazil|Serrana|142178|2021-12-03	2021-12-03	betacoronavirus	South America	Brazil	São Paulo	Serrana	AY.99.2	EPI_ISL_14204742
hCoV-19|Brazil|Serrana|142202|2021-12-03	2021-12-03	betacoronavirus	South America	Brazil	São Paulo	Serrana	AY.99.2	EPI_ISL_14204741
hCoV-19|Brazil|Serrana|142204|2021-12-03	2021-12-03	betacoronavirus	South America	Brazil	São Paulo	Serrana	AY.43.1	EPI_ISL_14204740
hCoV-19|Brazil|Serrana|142275|2021-12-03	2021-12-03	betacoronavirus	South America	Brazil	São Paulo	Serrana	AY.99.2	EPI_ISL_14205461
hCoV-19|Brazil|Serrana|142314|2021-12-03	2021-12-03	betacoronavirus	South America	Brazil	São Paulo	Serrana	AY.99.2	EPI_ISL_14204739
hCoV-19|Brazil|Serrana|142315|2021-12-03	2021-12-03	betacoronavirus	South America	Brazil	São Paulo	Serrana	AY.99.2	EPI_ISL_14205329
hCoV-19|Brazil|Serrana|142320|2021-12-03	2021-12-03	betacoronavirus	South America	Brazil	São Paulo	Serrana	AY.3	EPI_ISL_14204738
hCoV-19|Brazil|Serrana|142321|2021-12-03	2021-12-03	betacoronavirus	South America	Brazil	São Paulo	Serrana	AY.99.2	EPI_ISL_14204737
hCoV-19|Brazil|Serrana|142326|2021-12-03	2021-12-03	betacoronavirus	South America	Brazil	São Paulo	Serrana	AY.99.2	EPI_ISL_14204736
hCoV-19|Brazil|Serrana|142333|2021-12-03	2021-12-03	betacoronavirus	South America	Brazil	São Paulo	Serrana	AY.99.2	EPI_ISL_14204735
hCoV-19|Brazil|Serrana|142334|2021-12-03	2021-12-03	betacoronavirus	South America	Brazil	São Paulo	Serrana	AY.3	EPI_ISL_14205334
hCoV-19|Brazil|Serrana|142335|2021-12-03	2021-12-03	betacoronavirus	South America	Brazil	São Paulo	Serrana	AY.99.2	EPI_ISL_14204734
hCoV-19|Brazil|Serrana|142340|2021-12-03	2021-12-03	betacoronavirus	South America	Brazil	São Paulo	Serrana	AY.99.2	EPI_ISL_14204733
hCoV-19|Brazil|Serrana|142346|2021-12-06	2021-12-06	betacoronavirus	South America	Brazil	São Paulo	Serrana	AY.99.2	EPI_ISL_8014237
hCoV-19|Brazil|Serrana|142381|2021-12-06	2021-12-06	betacoronavirus	South America	Brazil	São Paulo	Serrana	AY.99.2	EPI_ISL_8014248
hCoV-19|Brazil|Serrana|142382|2021-12-06	2021-12-06	betacoronavirus	South America	Brazil	São Paulo	Serrana	AY.5	EPI_ISL_8014196
hCoV-19|Brazil|Serrana|142384|2021-12-06	2021-12-06	betacoronavirus	South America	Brazil	São Paulo	Serrana	AY.99.2	EPI_ISL_8014242
hCoV-19|Brazil|Serrana|142386|2021-12-06	2021-12-06	betacoronavirus	South America	Brazil	São Paulo	Serrana	AY.99.2	EPI_ISL_8014243
hCoV-19|Brazil|Serrana|142387|2021-12-06	2021-12-06	betacoronavirus	South America	Brazil	São Paulo	Serrana	AY.99.2	EPI_ISL_8014244
hCoV-19|Brazil|Serrana|142388|2021-12-06	2021-12-06	betacoronavirus	South America	Brazil	São Paulo	Serrana	AY.99.2	EPI_ISL_8014245
hCoV-19|Brazil|Serrana|142390|2021-12-06	2021-12-06	betacoronavirus	South America	Brazil	São Paulo	Serrana	AY.3	EPI_ISL_8014159
hCoV-19|Brazil|Serrana|142391|2021-12-06	2021-12-06	betacoronavirus	South America	Brazil	São Paulo	Serrana	AY.3	EPI_ISL_8014160
hCoV-19|Brazil|Serrana|142392|2021-12-06	2021-12-06	betacoronavirus	South America	Brazil	São Paulo	Serrana	AY.99.2	EPI_ISL_8014246
hCoV-19|Brazil|Serrana|142393|2021-12-06	2021-12-06	betacoronavirus	South America	Brazil	São Paulo	Serrana	AY.99.2	EPI_ISL_8014247
hCoV-19|Brazil|Serrana|142394|2021-12-06	2021-12-06	betacoronavirus	South America	Brazil	São Paulo	Serrana	AY.99.2	EPI_ISL_8014241
hCoV-19|Brazil|Serrana|142399|2021-12-06	2021-12-06	betacoronavirus	South America	Brazil	São Paulo	Serrana	AY.3	EPI_ISL_8014158
hCoV-19|Brazil|Serrana|142400|2021-12-06	2021-12-06	betacoronavirus	South America	Brazil	São Paulo	Serrana	AY.99.2	EPI_ISL_8014240
hCoV-19|Brazil|Serrana|142413|2021-12-06	2021-12-06	betacoronavirus	South America	Brazil	São Paulo	Serrana	AY.99.2	EPI_ISL_8014238
hCoV-19|Brazil|Serrana|142415|2021-12-06	2021-12-06	betacoronavirus	South America	Brazil	São Paulo	Serrana	AY.99.2	EPI_ISL_8014239
hCoV-19|Brazil|Serrana|142418|2021-12-06	2021-12-06	betacoronavirus	South America	Brazil	São Paulo	Serrana	AY.99.2	EPI_ISL_8014249
hCoV-19|Brazil|Serrana|142420|2021-12-06	2021-12-06	betacoronavirus	South America	Brazil	São Paulo	Serrana	AY.99.2	EPI_ISL_8014251
hCoV-19|Brazil|Serrana|142422|2021-12-06	2021-12-06	betacoronavirus	South America	Brazil	São Paulo	Serrana	AY.99.2	EPI_ISL_8014250
hCoV-19|Brazil|Serrana|142424|2021-12-06	2021-12-06	betacoronavirus	South America	Brazil	São Paulo	Serrana	AY.3	EPI_ISL_8014161
hCoV-19|Brazil|Serrana|142444|2021-12-06	2021-12-06	betacoronavirus	South America	Brazil	São Paulo	Serrana	AY.99.2	EPI_ISL_8014252
hCoV-19|Brazil|Serrana|142454|2021-12-06	2021-12-06	betacoronavirus	South America	Brazil	São Paulo	Serrana	AY.99.2	EPI_ISL_8014253
hCoV-19|Brazil|Serrana|142685|2021-12-07	2021-12-07	betacoronavirus	South America	Brazil	São Paulo	Serrana	AY.99.2	EPI_ISL_8014234
hCoV-19|Brazil|Serrana|142694|2021-12-07	2021-12-07	betacoronavirus	South America	Brazil	São Paulo	Serrana	AY.99.2	EPI_ISL_8014229
hCoV-19|Brazil|Serrana|142697|2021-12-07	2021-12-07	betacoronavirus	South America	Brazil	São Paulo	Serrana	AY.3	EPI_ISL_8014162
hCoV-19|Brazil|Serrana|142699|2021-12-07	2021-12-07	betacoronavirus	South America	Brazil	São Paulo	Serrana	AY.99.2	EPI_ISL_8014233
hCoV-19|Brazil|Serrana|142707|2021-12-06	2021-12-06	betacoronavirus	South America	Brazil	São Paulo	Serrana	AY.99.2	EPI_ISL_8014236
hCoV-19|Brazil|Serrana|142713|2021-12-07	2021-12-07	betacoronavirus	South America	Brazil	São Paulo	Serrana	AY.3	EPI_ISL_8014156
hCoV-19|Brazil|Serrana|142715|2021-12-07	2021-12-07	betacoronavirus	South America	Brazil	São Paulo	Serrana	AY.99.2	EPI_ISL_8014227
hCoV-19|Brazil|Serrana|142718|2021-12-07	2021-12-07	betacoronavirus	South America	Brazil	São Paulo	Serrana	AY.99.2	EPI_ISL_8014232
hCoV-19|Brazil|Serrana|142725|2021-12-07	2021-12-07	betacoronavirus	South America	Brazil	São Paulo	Serrana	AY.3	EPI_ISL_8014155
hCoV-19|Brazil|Serrana|142730|2021-12-07	2021-12-07	betacoronavirus	South America	Brazil	São Paulo	Serrana	AY.3	EPI_ISL_8014154
hCoV-19|Brazil|Serrana|142732|2021-12-07	2021-12-07	betacoronavirus	South America	Brazil	São Paulo	Serrana	AY.99.2	EPI_ISL_8014228
hCoV-19|Brazil|Serrana|142737|2021-12-07	2021-12-07	betacoronavirus	South America	Brazil	São Paulo	Serrana	AY.3	EPI_ISL_8014153
hCoV-19|Brazil|Serrana|142740|2021-12-07	2021-12-07	betacoronavirus	South America	Brazil	São Paulo	Serrana	AY.99.2	EPI_ISL_8014231
hCoV-19|Brazil|Serrana|142743|2021-12-07	2021-12-07	betacoronavirus	South America	Brazil	São Paulo	Serrana	AY.99.2	EPI_ISL_8014226
hCoV-19|Brazil|Serrana|142750|2021-12-07	2021-12-07	betacoronavirus	South America	Brazil	São Paulo	Serrana	AY.99.2	EPI_ISL_8014230
hCoV-19|Brazil|Serrana|142751|2021-12-07	2021-12-07	betacoronavirus	South America	Brazil	São Paulo	Serrana	AY.3	EPI_ISL_8014157
hCoV-19|Brazil|Serrana|142752|2021-12-07	2021-12-07	betacoronavirus	South America	Brazil	São Paulo	Serrana	AY.3	EPI_ISL_8014152
hCoV-19|Brazil|Serrana|142754|2021-12-07	2021-12-07	betacoronavirus	South America	Brazil	São Paulo	Serrana	AY.99.2	EPI_ISL_8014235
hCoV-19|Brazil|Serrana|142756|2021-12-07	2021-12-07	betacoronavirus	South America	Brazil	São Paulo	Serrana	AY.3	EPI_ISL_8014151
hCoV-19|Brazil|Serrana|142758|2021-12-07	2021-12-07	betacoronavirus	South America	Brazil	São Paulo	Serrana	AY.99.2	EPI_ISL_8014224
hCoV-19|Brazil|Serrana|142759|2021-12-07	2021-12-07	betacoronavirus	South America	Brazil	São Paulo	Serrana	AY.99.2	EPI_ISL_8014225
hCoV-19|Brazil|Serrana|142760|2021-12-07	2021-12-07	betacoronavirus	South America	Brazil	São Paulo	Serrana	AY.99.2	EPI_ISL_8014223
hCoV-19|Brazil|Serrana|142764|2021-12-07	2021-12-07	betacoronavirus	South America	Brazil	São Paulo	Serrana	AY.99.2	EPI_ISL_8014254
hCoV-19|Brazil|Serrana|142950|2021-12-08	2021-12-08	betacoronavirus	South America	Brazil	São Paulo	Serrana	AY.99.2	EPI_ISL_8014216
hCoV-19|Brazil|Serrana|142954|2021-12-08	2021-12-08	betacoronavirus	South America	Brazil	São Paulo	Serrana	AY.99.2	EPI_ISL_8014217
hCoV-19|Brazil|Serrana|142961|2021-12-08	2021-12-08	betacoronavirus	South America	Brazil	São Paulo	Serrana	AY.99.2	EPI_ISL_8014220
hCoV-19|Brazil|Serrana|142962|2021-12-08	2021-12-08	betacoronavirus	South America	Brazil	São Paulo	Serrana	AY.99.2	EPI_ISL_8014221
hCoV-19|Brazil|Serrana|142964|2021-12-07	2021-12-07	betacoronavirus	South America	Brazil	São Paulo	Serrana	AY.99.2	EPI_ISL_8014222
hCoV-19|Brazil|Serrana|142967|2021-12-08	2021-12-08	betacoronavirus	South America	Brazil	São Paulo	Serrana	AY.3	EPI_ISL_8014150
hCoV-19|Brazil|Serrana|142975|2021-12-08	2021-12-08	betacoronavirus	South America	Brazil	São Paulo	Serrana	AY.99.2	EPI_ISL_8014218
hCoV-19|Brazil|Serrana|142980|2021-12-08	2021-12-08	betacoronavirus	South America	Brazil	São Paulo	Serrana	AY.99.2	EPI_ISL_8014219
hCoV-19|Brazil|Serrana|143100|2021-12-09	2021-12-09	betacoronavirus	South America	Brazil	São Paulo	Serrana	AY.99.2	EPI_ISL_8014209
hCoV-19|Brazil|Serrana|143104|2021-12-09	2021-12-09	betacoronavirus	South America	Brazil	São Paulo	Serrana	AY.99.2	EPI_ISL_8014210
hCoV-19|Brazil|Serrana|143106|2021-12-09	2021-12-09	betacoronavirus	South America	Brazil	São Paulo	Serrana	AY.3	EPI_ISL_8014146
hCoV-19|Brazil|Serrana|143108|2021-12-09	2021-12-09	betacoronavirus	South America	Brazil	São Paulo	Serrana	AY.3	EPI_ISL_8014147
hCoV-19|Brazil|Serrana|143112|2021-12-09	2021-12-09	betacoronavirus	South America	Brazil	São Paulo	Serrana	AY.99.2	EPI_ISL_8014211
hCoV-19|Brazil|Serrana|143113|2021-12-09	2021-12-09	betacoronavirus	South America	Brazil	São Paulo	Serrana	AY.99.2	EPI_ISL_8014212
hCoV-19|Brazil|Serrana|143125|2021-12-08	2021-12-08	betacoronavirus	South America	Brazil	São Paulo	Serrana	AY.3	EPI_ISL_8014149
hCoV-19|Brazil|Serrana|143128|2021-12-09	2021-12-09	betacoronavirus	South America	Brazil	São Paulo	Serrana	AY.99.2	EPI_ISL_8014213
hCoV-19|Brazil|Serrana|143130|2021-12-09	2021-12-09	betacoronavirus	South America	Brazil	São Paulo	Serrana	AY.99.2	EPI_ISL_8014214
hCoV-19|Brazil|Serrana|143136|2021-12-09	2021-12-09	betacoronavirus	South America	Brazil	São Paulo	Serrana	AY.3	EPI_ISL_8014148
hCoV-19|Brazil|Serrana|143141|2021-12-08	2021-12-08	betacoronavirus	South America	Brazil	São Paulo	Serrana	AY.99.2	EPI_ISL_8014215
hCoV-19|Brazil|Serrana|143166|2021-12-10	2021-12-10	betacoronavirus	South America	Brazil	São Paulo	Serrana	AY.99.2	EPI_ISL_8014206
hCoV-19|Brazil|Serrana|143167|2021-12-10	2021-12-10	betacoronavirus	South America	Brazil	São Paulo	Serrana	AY.99.2	EPI_ISL_8014207
hCoV-19|Brazil|Serrana|143168|2021-12-10	2021-12-10	betacoronavirus	South America	Brazil	São Paulo	Serrana	AY.6	EPI_ISL_8014198
hCoV-19|Brazil|Serrana|143182|2021-12-10	2021-12-10	betacoronavirus	South America	Brazil	São Paulo	Serrana	AY.99.2	EPI_ISL_8014204
hCoV-19|Brazil|Serrana|143186|2021-12-10	2021-12-10	betacoronavirus	South America	Brazil	São Paulo	Serrana	AY.99.2	EPI_ISL_8014202
hCoV-19|Brazil|Serrana|143189|2021-12-10	2021-12-10	betacoronavirus	South America	Brazil	São Paulo	Serrana	AY.3	EPI_ISL_8014144
hCoV-19|Brazil|Serrana|143192|2021-12-10	2021-12-10	betacoronavirus	South America	Brazil	São Paulo	Serrana	AY.99.2	EPI_ISL_8014203
hCoV-19|Brazil|Serrana|143193|2021-12-10	2021-12-10	betacoronavirus	South America	Brazil	São Paulo	Serrana	AY.3	EPI_ISL_8014145
hCoV-19|Brazil|Serrana|143194|2021-12-10	2021-12-10	betacoronavirus	South America	Brazil	São Paulo	Serrana	AY.99.2	EPI_ISL_8014208
hCoV-19|Brazil|Serrana|143197|2021-12-10	2021-12-10	betacoronavirus	South America	Brazil	São Paulo	Serrana	AY.99.2	EPI_ISL_8014205
hCoV-19|Brazil|Serrana|143265|2021-12-13	2021-12-13	betacoronavirus	South America	Brazil	São Paulo	Serrana	AY.99.2	EPI_ISL_8401470
hCoV-19|Brazil|Serrana|143266|2021-12-13	2021-12-13	betacoronavirus	South America	Brazil	São Paulo	Serrana	AY.99.2	EPI_ISL_8401471
hCoV-19|Brazil|Serrana|143267|2021-12-13	2021-12-13	betacoronavirus	South America	Brazil	São Paulo	Serrana	AY.99.2	EPI_ISL_8401472
hCoV-19|Brazil|Serrana|143269|2021-12-13	2021-12-13	betacoronavirus	South America	Brazil	São Paulo	Serrana	AY.99.2	EPI_ISL_8401473
hCoV-19|Brazil|Serrana|143278|2021-12-13	2021-12-13	betacoronavirus	South America	Brazil	São Paulo	Serrana	AY.99.2	EPI_ISL_8401474
hCoV-19|Brazil|Serrana|143287|2021-12-13	2021-12-13	betacoronavirus	South America	Brazil	São Paulo	Serrana	AY.3	EPI_ISL_8401280
hCoV-19|Brazil|Serrana|143296|2021-12-13	2021-12-13	betacoronavirus	South America	Brazil	São Paulo	Serrana	AY.99.2	EPI_ISL_8401468
hCoV-19|Brazil|Serrana|143299|2021-12-13	2021-12-13	betacoronavirus	South America	Brazil	São Paulo	Serrana	AY.99.2	EPI_ISL_8401467
hCoV-19|Brazil|Serrana|143312|2021-12-13	2021-12-13	betacoronavirus	South America	Brazil	São Paulo	Serrana	AY.99.2	EPI_ISL_8401475
hCoV-19|Brazil|Serrana|143314|2021-12-13	2021-12-13	betacoronavirus	South America	Brazil	São Paulo	Serrana	AY.3	EPI_ISL_8401281
hCoV-19|Brazil|Serrana|143316|2021-12-13	2021-12-13	betacoronavirus	South America	Brazil	São Paulo	Serrana	AY.99.2	EPI_ISL_8401476
hCoV-19|Brazil|Serrana|143372|2021-12-14	2021-12-14	betacoronavirus	South America	Brazil	São Paulo	Serrana	AY.99.2	EPI_ISL_8401462
hCoV-19|Brazil|Serrana|143373|2021-12-14	2021-12-14	betacoronavirus	South America	Brazil	São Paulo	Serrana	AY.99.2	EPI_ISL_8401461
hCoV-19|Brazil|Serrana|143374|2021-12-14	2021-12-14	betacoronavirus	South America	Brazil	São Paulo	Serrana	AY.99.2	EPI_ISL_8401463
hCoV-19|Brazil|Serrana|143375|2021-12-14	2021-12-14	betacoronavirus	South America	Brazil	São Paulo	Serrana	AY.3	EPI_ISL_8401276
hCoV-19|Brazil|Serrana|143376|2021-12-14	2021-12-14	betacoronavirus	South America	Brazil	São Paulo	Serrana	AY.99.2	EPI_ISL_8401466
hCoV-19|Brazil|Serrana|143379|2021-12-14	2021-12-14	betacoronavirus	South America	Brazil	São Paulo	Serrana	AY.3	EPI_ISL_8401277
[truncated: 2,376 more rows]
